# Supplementary material for: (2E)-2-Benzyl­idene-5,6-dimethoxy­indan-1-one
Source: Acta Crystallogr Sect E Struct Rep Online. 2010 Sep 11;66(Pt 10):o2531–2. doi: 10.1107/S1600536810035695 (PMC2983266; doi:10.1107/S1600536810035695)
Supplement: Supplementary file 2 [file e-66-o2531-Isup2.hkl]

# 
# h,k,l, Fc-squared, Fo-squared, sigma(Fo-squared) and status flag 
# 
data_I
_shelx_title ' mo_as3inf_0m in P2(1)/c (100K)' 
_shelx_refln_list_code          4 
_shelx_F_calc_maximum      127.44 
_exptl_crystal_F_000       592.00 
_reflns_d_resolution_high  0.6192 
 
loop_ 
 _symmetry_equiv_pos_as_xyz 
 'x, y, z' 
 '-x, y+1/2, -z+1/2' 
 '-x, -y, -z' 
 'x, -y-1/2, z-1/2' 
 
_cell_length_a     6.0209 
_cell_length_b    14.8550 
_cell_length_c    15.2292 
_cell_angle_alpha  90.000 
_cell_angle_beta   90.603 
_cell_angle_gamma  90.000 
 
_shelx_F_squared_multiplier     1.000 
 
loop_ 
 _refln_index_h 
 _refln_index_k 
 _refln_index_l 
 _refln_F_squared_calc 
 _refln_F_squared_meas 
 _refln_F_squared_sigma 
 _refln_observed_status 
   1   0   0     3216.79     3362.06     98.57 o 
   2   0   0     5260.79     5783.88    120.88 o 
   3   0   0      397.17      512.12      7.58 o 
   4   0   0      510.79      530.28      8.18 o 
   5   0   0      197.74      178.57      4.76 o 
   6   0   0     3287.35     3291.00     53.71 o 
   7   0   0        0.45       -0.19      1.26 o 
   8   0   0      304.46      301.22      9.54 o 
   9   0   0        0.09       -1.11      3.90 o 
   1   1   0       85.03      100.38      3.00 o 
   2   1   0       63.73       73.50      3.96 o 
   3   1   0       10.49        7.41      0.70 o 
   4   1   0        0.80        2.84      0.73 o 
   5   1   0       17.96       15.83      1.10 o 
   6   1   0        9.33       10.49      1.30 o 
   7   1   0        1.08        0.64      1.03 o 
   8   1   0       23.80       26.57      2.66 o 
   9   1   0       53.99       58.73      9.58 o 
   0   2   0     1656.03     1695.35     51.12 o 
   1   2   0     1581.23     1737.39     26.31 o 
   2   2   0      594.96      639.53     15.69 o 
   3   2   0      418.56      505.28      5.46 o 
   4   2   0       69.48       54.07      1.52 o 
   5   2   0       91.09       79.47      2.10 o 
   6   2   0       59.41       67.65      2.71 o 
   7   2   0       39.55       37.74      3.66 o 
   8   2   0        7.05        6.98      1.92 o 
   9   2   0       15.48       13.14      3.70 o 
   1   3   0      940.23     1031.91     31.50 o 
   2   3   0      435.09      491.34     11.85 o 
   3   3   0      294.77      317.90      4.60 o 
   4   3   0        4.22        7.99      0.78 o 
   5   3   0       84.58      101.11      2.48 o 
   6   3   0       81.32       85.59      2.98 o 
   7   3   0       13.23       11.98      1.59 o 
   8   3   0        5.70        3.66      1.88 o 
   9   3   0       92.35       84.39      6.03 o 
   0   4   0     7230.62     7437.20    155.54 o 
   1   4   0     3141.86     3229.23     56.29 o 
   2   4   0      663.76      766.33      9.87 o 
   3   4   0       70.44       88.78      2.03 o 
   4   4   0       80.82       95.40      2.39 o 
   5   4   0       48.12       47.72      1.78 o 
   6   4   0      212.19      207.30      7.06 o 
   7   4   0        0.07        0.92      1.46 o 
   8   4   0       14.03       12.52      2.34 o 
   9   4   0       34.02       30.60      3.98 o 
   1   5   0      121.64      131.76      4.24 o 
   2   5   0     4450.79     4933.42     49.33 o 
   3   5   0      330.24      341.89      5.68 o 
   4   5   0     1361.32     1463.15     13.56 o 
   5   5   0       75.74       79.75      2.25 o 
   6   5   0      309.84      290.51      4.83 o 
   7   5   0        9.13        7.54      1.65 o 
   8   5   0      143.74      137.69     12.03 o 
   9   5   0       37.60       39.35      3.36 o 
   0   6   0        6.40        0.93      1.32 o 
   1   6   0     1151.57     1311.37     16.19 o 
   2   6   0       54.88       89.41      1.87 o 
   3   6   0       19.69       27.12      1.35 o 
   4   6   0        4.25        8.53      0.87 o 
   5   6   0       53.49       58.91      1.88 o 
   6   6   0       42.72       61.03      2.09 o 
   7   6   0        7.97        7.22      1.88 o 
   8   6   0       66.43       59.21      5.22 o 
   9   6   0        3.82        3.24      2.28 o 
   1   7   0       28.53       25.22      1.01 o 
   2   7   0     1307.82     1418.49     15.12 o 
   3   7   0       52.13       54.72      2.28 o 
   4   7   0       22.34       36.32      1.46 o 
   5   7   0       99.43      100.96      2.59 o 
   6   7   0      309.59      285.23      5.24 o 
   7   7   0      146.72      158.33      6.92 o 
   8   7   0       80.98       83.84      6.51 o 
   9   7   0       90.73       91.70      7.62 o 
   0   8   0       26.85       33.08      1.47 o 
   1   8   0      234.46      250.54      3.17 o 
   2   8   0      161.70      174.87      3.27 o 
   3   8   0        8.22        6.73      1.49 o 
   4   8   0       30.45       31.27      1.45 o 
   5   8   0       85.68       87.45      2.32 o 
   6   8   0       22.74       14.77      1.55 o 
   7   8   0       30.03       33.97      2.56 o 
   8   8   0      307.74      317.50      9.05 o 
   9   8   0        8.99       13.36      2.73 o 
   1   9   0        0.64       -0.21      0.41 o 
   2   9   0      267.25      311.68      3.71 o 
   3   9   0      203.56      217.07      3.16 o 
   4   9   0        0.02        0.46      0.64 o 
   5   9   0        6.52        2.55      0.99 o 
   6   9   0        2.07        1.37      1.09 o 
   7   9   0       89.98       87.63      3.93 o 
   8   9   0      253.49      266.86      6.87 o 
   9   9   0        3.52       10.39      3.70 o 
   0  10   0      107.83      128.15      3.21 o 
   1  10   0       31.15       29.46      1.14 o 
   2  10   0       62.87       62.83      2.22 o 
   3  10   0       85.89       77.74      2.03 o 
   4  10   0        8.87        3.57      0.77 o 
   5  10   0       19.97       13.07      1.41 o 
   6  10   0       17.91       22.11      1.82 o 
   7  10   0        2.38        2.04      1.47 o 
   8  10   0       67.58       79.16      4.30 o 
   1  11   0      270.05      285.18      3.50 o 
   2  11   0       20.70       20.46      1.15 o 
   3  11   0       15.61       11.43      1.00 o 
   4  11   0      387.49      383.37      5.90 o 
   5  11   0      484.60      435.90      6.70 o 
   6  11   0       11.75       14.73      1.64 o 
   7  11   0      517.38      517.36     10.34 o 
   8  11   0      155.22      159.61      5.82 o 
   0  12   0      294.38      289.61      7.53 o 
   1  12   0      775.87      796.13      7.61 o 
   2  12   0        8.43        9.37      0.90 o 
   3  12   0        0.34        2.01      0.70 o 
   4  12   0       25.60       21.79      1.86 o 
   5  12   0      355.36      369.61      6.14 o 
   6  12   0       38.27       37.14      2.30 o 
   7  12   0       14.39       14.11      2.15 o 
   8  12   0       69.82       77.65      4.38 o 
   1  13   0        0.20        0.18      0.57 o 
   2  13   0      347.10      373.56      4.87 o 
   3  13   0      212.04      203.75      3.44 o 
   4  13   0       22.28       16.83      1.53 o 
   5  13   0       68.70       73.71      2.98 o 
   6  13   0        0.38       -0.66      1.19 o 
   7  13   0      100.08      104.14      4.81 o 
   8  13   0       11.55        9.98      3.05 o 
   0  14   0       31.01       30.16      2.09 o 
   1  14   0       19.23       22.02      1.41 o 
   2  14   0      112.38      108.27      2.48 o 
   3  14   0        2.82        2.06      0.96 o 
   4  14   0        0.03       -0.38      0.94 o 
   5  14   0       29.35       32.20      2.13 o 
   6  14   0        0.13        0.87      1.29 o 
   7  14   0        0.29       -0.27      1.72 o 
   1  15   0       10.01       10.10      1.22 o 
   2  15   0        0.17       -0.76      0.76 o 
   3  15   0        1.68        2.60      1.06 o 
   4  15   0       16.06       10.60      1.44 o 
   5  15   0       56.77       62.63      3.08 o 
   6  15   0      419.60      432.07      7.35 o 
   7  15   0        0.62        0.95      1.83 o 
   0  16   0        2.89        1.06      1.17 o 
   1  16   0       90.19       89.50      2.86 o 
   2  16   0       57.77       57.16      2.10 o 
   3  16   0      127.79      136.97      4.40 o 
   4  16   0       33.94       32.83      2.15 o 
   5  16   0       27.86       31.99      2.23 o 
   6  16   0       56.78       66.04      3.74 o 
   7  16   0        1.82        5.76      2.51 o 
   1  17   0       12.78       11.74      1.34 o 
   2  17   0      140.74      127.47      4.16 o 
   3  17   0      135.06      119.81      4.27 o 
   4  17   0      102.43       98.04      3.98 o 
   5  17   0        0.19        0.74      1.51 o 
   6  17   0        0.33        1.21      1.76 o 
   0  18   0      635.84      662.59     11.83 o 
   1  18   0      335.71      329.44      5.72 o 
   2  18   0       34.35       26.96      2.45 o 
   3  18   0       17.15       13.67      1.93 o 
   4  18   0        0.38        0.39      1.42 o 
   5  18   0        2.76        1.54      1.69 o 
   6  18   0       44.84       51.35      3.81 o 
   1  19   0      157.23      166.88      4.68 o 
   2  19   0       16.98       21.21      2.31 o 
   3  19   0        6.33        4.72      1.59 o 
   4  19   0        3.77        2.08      1.61 o 
   5  19   0       42.71       44.55      3.37 o 
   0  20   0       50.27       48.34      5.96 o 
   1  20   0       30.47       31.45      2.87 o 
   2  20   0        0.09       -0.05      1.56 o 
   3  20   0      103.20      103.16      4.76 o 
   4  20   0        7.39        8.38      2.26 o 
   5  20   0        2.17        4.65      2.28 o 
   1  21   0       10.14        7.93      3.40 o 
   2  21   0        5.80        6.30      1.94 o 
   3  21   0       21.80       27.12      3.13 o 
   4  21   0       39.60       43.12      4.27 o 
   0  22   0      382.10      339.02     14.94 o 
   1  22   0       65.13       75.21     12.66 o 
   2  22   0       41.70       43.94      6.20 o 
   3  22   0       63.78       66.47      4.54 o 
   1  23   0       67.45       70.98      9.67 o 
   2  23   0      134.78      123.54      8.76 o 
  -9   1   1        0.09       -1.23      2.73 o 
  -8   1   1        4.09        2.22      1.88 o 
  -7   1   1       13.97       14.18      1.49 o 
  -6   1   1        8.39        6.97      1.12 o 
  -5   1   1      491.75      451.71     10.57 o 
  -4   1   1      253.77      247.21      3.62 o 
  -3   1   1      168.38      183.97      3.69 o 
  -2   1   1      267.50      275.11      7.48 o 
  -1   1   1     2752.59     2666.87    291.78 o 
   0   1   1       29.44       25.46      1.49 o 
   2   1   1     1194.58     1226.04     17.15 o 
   3   1   1      740.33      872.91      8.93 o 
   4   1   1      592.03      648.82      6.27 o 
   5   1   1       25.51       29.79      1.35 o 
   6   1   1       34.17       34.21      2.34 o 
   7   1   1      138.29      132.73      3.87 o 
   8   1   1       60.04       61.93      3.54 o 
   9   1   1       80.51       84.25      7.44 o 
  -9   2   1       21.12       14.96      3.93 o 
  -8   2   1       92.03       97.12      4.29 o 
  -7   2   1       41.27       41.06      2.79 o 
  -6   2   1      305.32      306.78      5.91 o 
  -5   2   1      490.27      520.70      6.77 o 
  -4   2   1      139.20      168.86      2.58 o 
  -3   2   1      696.00      748.91      7.13 o 
  -2   2   1      258.43      128.80     90.98 o 
  -1   2   1      399.23      405.01      7.90 o 
   0   2   1      782.88      847.95     18.55 o 
   1   2   1       16.87       20.10      1.21 o 
   2   2   1      113.40      162.54      2.88 o 
   3   2   1      693.93      821.69      7.84 o 
   4   2   1       26.77       45.72      1.58 o 
   5   2   1       53.11       53.87      1.82 o 
   6   2   1      390.65      362.80      5.58 o 
   7   2   1        2.75       -0.97      1.17 o 
   8   2   1        0.12       -0.52      1.29 o 
   9   2   1       46.20       43.86      3.83 o 
  -9   3   1        7.14        7.65      2.71 o 
  -8   3   1      218.77      222.92      6.44 o 
  -7   3   1        0.48        1.47      1.32 o 
  -6   3   1     1071.77     1060.12     13.17 o 
  -5   3   1     1389.37     1339.71     13.83 o 
  -4   3   1       32.56       38.20      1.68 o 
  -3   3   1       65.36       75.91      1.79 o 
  -1   3   1       56.33       70.79      4.01 o 
   1   3   1     7985.75     8633.68    253.68 o 
   2   3   1        0.03        0.30      0.94 o 
   3   3   1        3.95        3.95      0.45 o 
   4   3   1       79.75       75.60      1.81 o 
   5   3   1       23.73       21.80      1.39 o 
   6   3   1      194.70      208.84      4.71 o 
   7   3   1       30.59       34.50      2.66 o 
   8   3   1       67.56       64.86      4.05 o 
   9   3   1        5.93        3.59      2.21 o 
  -9   4   1       50.97       40.85      4.45 o 
  -8   4   1       87.42       88.24      4.39 o 
  -7   4   1       82.19       79.66      4.22 o 
  -6   4   1       65.99       65.73      4.18 o 
  -5   4   1       20.98       16.82      1.06 o 
  -4   4   1       77.48       79.20      1.93 o 
  -3   4   1        0.27        1.20      0.50 o 
  -2   4   1     1299.28     1477.55     30.05 o 
  -1   4   1      267.10      246.98      5.95 o 
   0   4   1     5365.21     5811.09     86.28 o 
   1   4   1     5726.75     6043.26    127.05 o 
   2   4   1      307.50      331.21      8.52 o 
   3   4   1      965.54     1059.32      9.90 o 
   4   4   1      116.75      120.64      2.31 o 
   5   4   1      347.78      347.67      4.84 o 
   6   4   1      267.60      252.64      4.77 o 
   7   4   1       64.86       64.41      3.21 o 
   8   4   1        3.47        4.79      1.91 o 
   9   4   1       40.66       34.03      4.99 o 
  -9   5   1       83.21       73.74      7.04 o 
  -8   5   1       79.34       78.96      5.59 o 
  -7   5   1      336.85      337.37      9.22 o 
  -6   5   1        0.12        0.48      1.04 o 
  -5   5   1       68.55       48.92      1.59 o 
  -4   5   1      155.93      196.04      2.87 o 
  -3   5   1      379.48      418.57      4.86 o 
  -2   5   1      765.94      948.75     10.38 o 
  -1   5   1      557.88      568.48      8.42 o 
   0   5   1      797.66      814.44     13.67 o 
   1   5   1        1.59       -0.25      0.30 o 
   2   5   1     2211.64     2438.50     25.07 o 
   3   5   1      148.18      168.45      2.43 o 
   4   5   1      283.78      279.49      4.39 o 
   5   5   1       42.33       43.29      1.71 o 
   6   5   1      190.44      179.14      3.86 o 
   7   5   1       60.45       59.25      3.36 o 
   8   5   1       44.74       44.50      3.86 o 
   9   5   1      124.94      117.41      6.54 o 
  -9   6   1       68.34       71.97      7.01 o 
  -8   6   1       73.11       66.87      4.23 o 
  -7   6   1     1149.58     1132.24     17.85 o 
  -6   6   1       12.48        7.61      1.33 o 
  -5   6   1        2.17        0.66      0.72 o 
  -4   6   1       19.32       21.90      1.20 o 
  -3   6   1       52.75       69.69      1.54 o 
  -2   6   1     1477.00     1637.49     16.70 o 
  -1   6   1      712.39      799.98     10.25 o 
   0   6   1       15.74       18.04      1.26 o 
   1   6   1     1066.72     1108.22     12.57 o 
   2   6   1      257.93      375.23      4.54 o 
   3   6   1        6.04        8.79      0.68 o 
   4   6   1       39.33       30.95      1.66 o 
   5   6   1       79.92       49.64      1.93 o 
   6   6   1      224.19      236.40      4.22 o 
   7   6   1      337.04      326.37      5.93 o 
   8   6   1       54.87       51.54      3.96 o 
   9   6   1       19.91       25.63      3.15 o 
  -9   7   1        0.55        6.22      4.55 o 
  -8   7   1       55.43       52.58      3.92 o 
  -7   7   1      481.53      478.50      8.62 o 
  -6   7   1      161.37      169.23      4.75 o 
  -5   7   1        4.21       -0.25      0.79 o 
  -4   7   1        8.49       13.49      1.08 o 
  -3   7   1       23.28       22.20      0.96 o 
  -2   7   1      521.00      588.30      6.62 o 
  -1   7   1       38.98       34.88      1.62 o 
   0   7   1        4.13       13.72      0.86 o 
   1   7   1        9.43        8.88      0.68 o 
   2   7   1      166.01      203.33      2.86 o 
   3   7   1        0.01        1.43      0.55 o 
   4   7   1        0.67        1.55      0.67 o 
   5   7   1      617.83      519.60      6.58 o 
   6   7   1      119.84      110.61      3.01 o 
   7   7   1      306.55      320.05      7.03 o 
   8   7   1       31.94       33.87      3.47 o 
   9   7   1        3.53        3.65      2.55 o 
  -9   8   1        0.96        5.91      5.25 o 
  -8   8   1        4.03        4.47      1.88 o 
  -7   8   1       24.79       22.52      3.15 o 
  -6   8   1       70.25       71.36      3.07 o 
  -5   8   1        6.42        8.49      1.28 o 
  -4   8   1     1874.08     1950.77     20.02 o 
  -3   8   1        0.00       -0.31      0.44 o 
  -2   8   1      379.49      380.70      4.51 o 
  -1   8   1      883.30      957.59      9.06 o 
   0   8   1       11.17       11.11      0.80 o 
   1   8   1        1.68        2.55      0.48 o 
   2   8   1     1259.97     1339.70     11.68 o 
   3   8   1       75.76       93.62      1.96 o 
   4   8   1      286.76      272.81      4.74 o 
   5   8   1      224.29      194.39      3.55 o 
   6   8   1       29.21       27.24      1.63 o 
   7   8   1        4.80        1.92      1.53 o 
   8   8   1       14.60       14.21      2.58 o 
   9   8   1       34.04       32.77      3.62 o 
  -9   9   1        1.47       -1.85      5.51 o 
  -8   9   1        0.79        3.37      1.86 o 
  -7   9   1      133.63      137.88      5.28 o 
  -6   9   1        1.02        2.33      1.17 o 
  -5   9   1       50.71       53.13      2.47 o 
  -4   9   1      495.59      461.14      7.36 o 
  -3   9   1       40.36       30.99      2.39 o 
  -2   9   1       22.82       19.39      0.97 o 
  -1   9   1     1435.23     1584.99     13.14 o 
   0   9   1      100.33       91.51      1.80 o 
   1   9   1      881.73      905.88      8.67 o 
   2   9   1        0.00        0.95      0.42 o 
   3   9   1       60.73       48.08      1.67 o 
   4   9   1        8.90        6.18      1.06 o 
   5   9   1       70.56       75.55      2.41 o 
   6   9   1       17.13       17.79      1.70 o 
   7   9   1       13.58       13.57      1.99 o 
   8   9   1      576.36      573.50     11.81 o 
  -8  10   1      174.34      165.92      6.33 o 
  -7  10   1       52.15       50.43      3.45 o 
  -6  10   1        3.26        3.50      1.22 o 
  -5  10   1      181.84      182.05      4.17 o 
  -4  10   1      419.57      357.39      5.94 o 
  -3  10   1      219.77      234.55      4.33 o 
  -2  10   1        4.62        5.34      0.67 o 
  -1  10   1        0.17        0.28      0.46 o 
   0  10   1        0.16       -0.35      0.47 o 
   1  10   1      287.93      263.92      3.45 o 
   2  10   1       30.07       28.92      1.30 o 
   3  10   1      642.08      604.09      6.47 o 
   4  10   1        4.91        1.37      0.74 o 
   5  10   1      167.28      148.75      4.04 o 
   6  10   1       23.01       25.03      2.00 o 
   7  10   1       87.00       98.29      3.79 o 
   8  10   1      363.07      370.83     11.51 o 
  -8  11   1       37.10       38.79      5.08 o 
  -7  11   1        2.89        5.50      1.86 o 
  -6  11   1        5.26        4.27      1.32 o 
  -5  11   1       60.71       69.52      2.98 o 
  -4  11   1       39.23       26.81      2.21 o 
  -3  11   1      475.96      468.79      6.97 o 
  -2  11   1       73.03       77.95      1.89 o 
  -1  11   1      194.24      213.63      2.90 o 
   0  11   1      232.11      225.33      3.14 o 
   1  11   1       78.02       68.71      1.73 o 
   2  11   1       26.79       32.93      1.44 o 
   3  11   1       81.36       61.93      1.99 o 
   4  11   1       10.56        6.44      0.97 o 
   5  11   1       97.68       97.12      2.59 o 
   6  11   1      190.18      203.89      5.02 o 
   7  11   1       45.92       47.38      2.79 o 
   8  11   1       58.23       54.71      4.04 o 
  -8  12   1      248.09      245.57      9.93 o 
  -7  12   1        0.02       -0.63      1.73 o 
  -6  12   1       46.00       54.31      2.87 o 
  -5  12   1      127.29      135.10      4.00 o 
  -4  12   1       26.71       21.02      1.74 o 
  -3  12   1       13.55       12.79      1.35 o 
  -2  12   1      132.40      133.10      2.40 o 
  -1  12   1        2.00        1.20      0.57 o 
   0  12   1       41.38       43.67      1.52 o 
   1  12   1       40.87       43.52      1.70 o 
   2  12   1       63.40       68.70      2.03 o 
   3  12   1        9.41        8.87      0.98 o 
   4  12   1        3.69        2.85      0.88 o 
   5  12   1       59.18       60.38      2.68 o 
   6  12   1       46.86       55.55      2.80 o 
   7  12   1       32.41       34.69      2.51 o 
   8  12   1       99.37      112.65      5.71 o 
  -8  13   1      108.89      115.88      6.28 o 
  -7  13   1       41.32       38.38      3.49 o 
  -6  13   1       69.63       74.77      3.41 o 
  -5  13   1       30.27       31.59      2.25 o 
  -4  13   1      115.47      113.43      4.14 o 
  -3  13   1       13.56       21.07      1.78 o 
  -2  13   1      191.69      181.28      3.55 o 
  -1  13   1      227.26      251.38      3.39 o 
   0  13   1      219.31      214.50      3.19 o 
   1  13   1        7.14        7.97      0.99 o 
   2  13   1      182.33      174.08      3.24 o 
   3  13   1       79.19       70.63      2.24 o 
   4  13   1       45.56       48.51      1.92 o 
   5  13   1       11.60        9.77      1.46 o 
   6  13   1      275.90      283.27      5.89 o 
   7  13   1       42.40       43.58      2.90 o 
   8  13   1       33.92       34.50      3.85 o 
  -7  14   1       52.57       54.36      4.08 o 
  -6  14   1        2.40        0.55      1.39 o 
  -5  14   1        9.98        6.59      1.80 o 
  -4  14   1       86.54       83.33      3.33 o 
  -3  14   1      168.67      178.43      4.44 o 
  -2  14   1      271.17      265.21      4.57 o 
  -1  14   1      294.30      310.12      4.10 o 
   0  14   1        9.38        6.60      0.91 o 
   1  14   1      342.00      328.67      5.14 o 
   2  14   1      351.92      348.11      5.69 o 
   3  14   1      196.44      184.18      3.42 o 
   4  14   1      158.65      146.47      3.64 o 
   5  14   1      128.53      116.28      3.84 o 
   6  14   1       19.31       23.16      2.05 o 
   7  14   1      103.28      103.77      4.94 o 
  -7  15   1      163.59      179.60      6.93 o 
  -6  15   1        2.17        0.01      1.66 o 
  -5  15   1        0.01       -1.19      1.24 o 
  -4  15   1       20.19       23.56      1.99 o 
  -3  15   1        0.93        0.00      1.05 o 
  -2  15   1        2.33        0.21      0.89 o 
  -1  15   1       33.01       29.71      1.62 o 
   0  15   1       38.75       36.31      1.74 o 
   1  15   1      286.14      282.53      6.04 o 
   2  15   1      156.92      156.32      3.49 o 
   3  15   1        3.73        3.48      1.07 o 
   4  15   1       17.78       13.05      1.85 o 
   5  15   1        0.40       -1.08      1.08 o 
   6  15   1       38.61       41.52      2.85 o 
   7  15   1        3.57       -0.67      3.02 o 
  -7  16   1       50.20       53.60      8.37 o 
  -6  16   1       17.86       17.22      2.41 o 
  -5  16   1      158.49      176.37      4.77 o 
  -4  16   1      126.05      112.95      3.92 o 
  -3  16   1       23.08       23.78      2.01 o 
  -2  16   1      127.30      127.02      3.33 o 
  -1  16   1      191.37      191.08      4.30 o 
   0  16   1       51.48       46.67      1.90 o 
   1  16   1      327.86      326.46      5.36 o 
   2  16   1      699.09      680.38      8.88 o 
   3  16   1        0.04       -1.02      1.02 o 
   4  16   1       18.50       20.39      2.30 o 
   5  16   1      137.40      145.15      5.02 o 
   6  16   1       52.17       55.23      3.50 o 
   7  16   1        0.36       -1.31      2.40 o 
  -6  17   1      113.20      119.90      6.98 o 
  -5  17   1       16.70       22.29      2.18 o 
  -4  17   1        1.18        1.12      1.30 o 
  -3  17   1        3.57        2.15      1.47 o 
  -2  17   1        6.02        4.33      1.37 o 
  -1  17   1        0.03        0.85      1.22 o 
   0  17   1        5.73        3.49      1.04 o 
   1  17   1      389.92      386.02      6.05 o 
   2  17   1      133.26      130.38      3.76 o 
   3  17   1        4.12        3.83      1.38 o 
   4  17   1      142.07      147.34      4.62 o 
   5  17   1       97.17       94.65      4.74 o 
   6  17   1        4.13        2.71      2.00 o 
  -6  18   1        0.02        0.02      3.14 o 
  -5  18   1       32.66       39.71      3.32 o 
  -4  18   1       16.48       13.78      2.61 o 
  -3  18   1       75.12       68.40      3.83 o 
  -2  18   1       54.03       58.91      3.41 o 
  -1  18   1       98.36       99.59      4.04 o 
   0  18   1      989.03      987.29     12.40 o 
   1  18   1      167.00      170.77      4.29 o 
   2  18   1        9.63       10.56      1.86 o 
   3  18   1       15.62       13.94      1.96 o 
   4  18   1        1.32        1.69      1.51 o 
   5  18   1        5.62        4.33      1.83 o 
   6  18   1      121.52      130.90      6.32 o 
  -5  19   1       47.59       54.79      4.57 o 
  -4  19   1       33.22       36.95      3.49 o 
  -3  19   1      129.44      130.87      5.15 o 
  -2  19   1        0.10       -1.20      1.38 o 
  -1  19   1      392.94      400.94      7.72 o 
   0  19   1        0.12        2.31      1.39 o 
   1  19   1       50.43       50.19      2.81 o 
   2  19   1       33.65       32.39      2.96 o 
   3  19   1       79.99       83.63      4.20 o 
   4  19   1        0.90        0.72      1.56 o 
   5  19   1      115.68      115.67      5.60 o 
  -5  20   1        3.55        3.37      2.63 o 
  -4  20   1       51.71       66.06      4.83 o 
  -3  20   1        0.33        0.24      1.64 o 
  -2  20   1       34.87       27.60      2.66 o 
  -1  20   1       10.08       13.69      2.11 o 
   0  20   1      169.46      173.36      8.15 o 
   1  20   1       24.35       22.88      3.17 o 
   2  20   1       10.87       11.10      2.13 o 
   3  20   1      240.36      237.22      6.93 o 
   4  20   1       89.97       82.81      4.62 o 
   5  20   1       13.82       12.74      2.68 o 
  -4  21   1        9.28       11.45      2.60 o 
  -3  21   1        2.39        1.17      1.85 o 
  -2  21   1        1.01        0.00      1.60 o 
  -1  21   1      115.00      113.37      4.91 o 
   0  21   1      179.13      168.65      5.44 o 
   1  21   1      268.49      276.29      8.99 o 
   2  21   1        1.10        0.02      2.18 o 
   3  21   1        7.34        8.97      2.33 o 
   4  21   1       39.67       45.35      3.79 o 
  -3  22   1        0.00        1.81      1.99 o 
  -2  22   1      162.31      160.31      6.79 o 
  -1  22   1       36.13       35.35      4.00 o 
   0  22   1        7.99        6.16      3.04 o 
   1  22   1      259.36      251.49     11.10 o 
   2  22   1       14.09       11.18      3.71 o 
   3  22   1       18.46       19.82      3.88 o 
  -2  23   1       21.66       20.29      3.03 o 
  -1  23   1       45.70       45.87      5.50 o 
   0  23   1       13.09       14.83      5.47 o 
   1  23   1       27.68       29.12      5.61 o 
   2  23   1       31.42       46.99      5.77 o 
  -9   0   2      113.46      124.59     12.85 o 
  -8   0   2      438.53      446.83     13.34 o 
  -7   0   2       58.60       52.94      4.22 o 
  -6   0   2       19.83       18.78      2.04 o 
  -5   0   2     1766.81     1715.30     25.58 o 
  -4   0   2       88.55       83.98      2.25 o 
  -3   0   2       12.03       20.18      1.52 o 
  -2   0   2     1090.43     1211.12     21.95 o 
  -1   0   2     2401.80     2517.07     43.42 o 
   1   0   2     3297.19     3334.05     70.30 o 
   2   0   2       14.77        3.20      0.94 o 
   3   0   2      158.41      163.00      4.23 o 
   4   0   2     1101.47     1138.84     14.54 o 
   5   0   2       47.48       46.94      2.27 o 
   6   0   2      523.40      521.61      8.91 o 
   7   0   2        0.18       -0.27      3.42 o 
   8   0   2       10.58        9.26      3.73 o 
   9   0   2        7.21        3.62      2.58 o 
  -9   1   2       64.64       63.29     14.54 o 
  -8   1   2        8.37        6.92      2.00 o 
  -7   1   2        7.71        9.98      1.79 o 
  -6   1   2        8.34        6.78      0.96 o 
  -5   1   2      339.05      328.12      5.00 o 
  -4   1   2        0.26        0.20      0.41 o 
  -3   1   2      134.51      169.92      2.76 o 
  -2   1   2      121.29      143.24      2.78 o 
  -1   1   2     1508.34     1496.53     22.76 o 
   0   1   2       49.13       34.22      6.93 o 
   1   1   2        1.38       -0.50      0.50 o 
   2   1   2     1186.55     1208.73     15.02 o 
   3   1   2      936.53     1058.03     10.28 o 
   4   1   2      337.41      357.02      4.06 o 
   5   1   2      221.03      230.56      3.47 o 
   6   1   2       61.07       56.64      2.42 o 
   7   1   2        3.16        3.12      1.35 o 
   8   1   2       43.86       39.02      3.06 o 
   9   1   2       45.59       43.11      3.98 o 
  -9   2   2      193.37      179.95      7.93 o 
  -8   2   2       38.73       47.59      4.02 o 
  -7   2   2      185.63      178.52      4.79 o 
  -6   2   2      286.60      270.79      5.37 o 
  -5   2   2      389.62      383.50      5.07 o 
  -4   2   2       16.63       16.55      1.21 o 
  -3   2   2     1335.71     1440.88     15.90 o 
  -2   2   2      349.43      405.65      8.13 o 
  -1   2   2     1234.04     1335.10     23.73 o 
   0   2   2      233.75      242.13      4.46 o 
   1   2   2     6731.17     6389.33    731.28 o 
   2   2   2      558.88      713.29     10.33 o 
   3   2   2     4157.49     4790.00     42.67 o 
   4   2   2      114.12      143.87      2.83 o 
   5   2   2      174.46      194.49      3.40 o 
   6   2   2       10.52        7.75      1.30 o 
   7   2   2        1.97        2.42      1.35 o 
   8   2   2        4.92        5.05      1.60 o 
   9   2   2      151.06      146.12      6.81 o 
  -9   3   2       26.44       28.08      3.55 o 
  -8   3   2       62.55       58.85      5.00 o 
  -7   3   2      692.62      653.15     11.23 o 
  -6   3   2      398.79      410.84      7.22 o 
  -5   3   2      557.49      532.49      7.73 o 
  -4   3   2      131.60      119.64      2.66 o 
  -3   3   2       22.30       25.09      1.27 o 
  -2   3   2      144.48      161.05      4.97 o 
  -1   3   2     6552.94     6599.65    193.37 o 
   0   3   2       46.40       49.26      1.75 o 
   2   3   2       14.08       12.45      1.80 o 
   3   3   2       54.87       78.81      1.80 o 
   4   3   2      199.57      237.48      3.33 o 
   5   3   2       97.10      118.88      2.51 o 
   6   3   2       59.56       53.11      2.46 o 
   7   3   2      693.41      661.28     12.38 o 
   8   3   2       41.12       45.77      4.16 o 
   9   3   2       45.72       47.74      3.89 o 
  -9   4   2        3.73        3.35      2.27 o 
  -8   4   2        4.43        3.80      2.23 o 
  -7   4   2      107.72      103.70      4.62 o 
  -6   4   2      322.71      325.35      8.84 o 
  -5   4   2      435.11      435.75      6.89 o 
  -4   4   2       80.33       67.21      2.41 o 
  -3   4   2       62.39       77.42      2.04 o 
  -2   4   2      189.09      184.38      6.10 o 
  -1   4   2        3.01        2.66      0.90 o 
   0   4   2      602.22      583.59     10.00 o 
   1   4   2    16240.13       -0.10      0.51 o 
   2   4   2      527.35      673.95      7.17 o 
   3   4   2      397.07      433.33      4.53 o 
   4   4   2       87.52       81.34      2.27 o 
   5   4   2       44.55       30.89      1.52 o 
   6   4   2      179.98      173.72      3.95 o 
   7   4   2       85.29       96.00      3.93 o 
   8   4   2       28.56       31.32      2.32 o 
   9   4   2        0.64        0.89      2.33 o 
  -9   5   2       13.62       17.42      5.63 o 
  -8   5   2        0.78        3.66      1.82 o 
  -7   5   2      132.80      135.45      7.85 o 
  -6   5   2       35.13       36.32      2.50 o 
  -5   5   2       56.22       55.42      2.64 o 
  -4   5   2     1111.13     1150.31     13.13 o 
  -3   5   2      285.30      314.73      4.54 o 
  -2   5   2       29.93       35.10      1.31 o 
  -1   5   2      683.38      694.85     16.26 o 
   0   5   2      213.56      210.49      4.03 o 
   1   5   2      770.59      813.61     14.87 o 
   2   5   2     2760.25     2983.12     26.89 o 
   3   5   2      190.81      260.65      3.18 o 
   4   5   2      104.81      111.81      2.67 o 
   5   5   2       26.67       32.30      1.61 o 
   6   5   2       18.32       19.59      1.55 o 
   7   5   2       15.78       11.47      1.46 o 
   8   5   2       10.58       10.10      2.29 o 
   9   5   2       51.16       61.24      3.99 o 
  -9   6   2       15.01       12.36      3.34 o 
  -8   6   2       30.02       29.31      3.80 o 
  -7   6   2       81.16       73.89      4.31 o 
  -6   6   2        1.81        1.98      1.19 o 
  -5   6   2      237.35      223.15      3.90 o 
  -4   6   2       22.40       26.93      1.44 o 
  -3   6   2       91.59       88.27      1.85 o 
  -2   6   2       41.32       50.80      1.73 o 
  -1   6   2       46.44       44.88      1.53 o 
   0   6   2        5.19        4.66      1.02 o 
   1   6   2     1133.70     1301.69     16.15 o 
   2   6   2      116.53       96.30      1.87 o 
   3   6   2        5.41        7.89      0.65 o 
   4   6   2      178.81      169.58      2.99 o 
   5   6   2       37.71       38.54      1.77 o 
   6   6   2       17.62       16.31      1.64 o 
   7   6   2      235.49      236.74      4.68 o 
   8   6   2       62.67       56.18      4.06 o 
   9   6   2      182.96      191.88      8.29 o 
  -9   7   2       86.66       82.42      8.01 o 
  -8   7   2        0.05        1.17      3.04 o 
  -7   7   2        0.22        1.37      1.53 o 
  -6   7   2      319.29      307.38      6.60 o 
  -5   7   2      122.95      109.58      2.85 o 
  -4   7   2      158.37      160.19      3.17 o 
  -3   7   2      332.26      359.00      4.62 o 
  -2   7   2      706.56      813.46      9.41 o 
  -1   7   2       51.78       49.01      1.53 o 
   0   7   2        1.21        0.39      0.41 o 
   1   7   2     2109.92     2323.53     22.47 o 
   2   7   2      424.87      438.00      4.59 o 
   3   7   2      197.36      212.45      2.92 o 
   4   7   2      161.65      121.33      2.74 o 
   5   7   2       78.33       66.02      2.32 o 
   6   7   2      175.64      162.85      4.26 o 
   7   7   2       54.03       48.99      2.39 o 
   8   7   2      151.80      155.47      6.08 o 
   9   7   2      116.32      127.22      8.63 o 
  -9   8   2       85.00       72.96      7.64 o 
  -8   8   2       55.56       63.86      4.68 o 
  -7   8   2        4.89        2.98      2.51 o 
  -6   8   2       99.19      102.63      4.27 o 
  -5   8   2      195.94      180.16      4.05 o 
  -4   8   2       36.47       43.42      1.95 o 
  -3   8   2       31.57       31.49      1.44 o 
  -2   8   2      114.87      150.72      2.83 o 
  -1   8   2      496.38      511.46      6.14 o 
   0   8   2      468.78      484.69      5.73 o 
   1   8   2      580.31      656.48      6.63 o 
   2   8   2     1406.83     1478.93     12.81 o 
   3   8   2      160.46      135.12      2.32 o 
   4   8   2        3.17        1.13      0.71 o 
   5   8   2       30.98       28.54      1.64 o 
   6   8   2        4.29        7.89      1.20 o 
   7   8   2       16.13       14.10      1.51 o 
   8   8   2       36.26       42.20      4.38 o 
   9   8   2      190.35      188.09      7.05 o 
  -8   9   2        0.61       -0.34      2.05 o 
  -7   9   2        3.97        3.86      1.61 o 
  -6   9   2        0.35        0.75      1.18 o 
  -5   9   2        2.41        7.16      1.20 o 
  -4   9   2      174.73      159.50      3.91 o 
  -3   9   2       75.83       93.53      2.85 o 
  -2   9   2       95.52      107.32      2.66 o 
  -1   9   2       37.31       39.76      1.91 o 
   0   9   2       16.07       16.76      0.90 o 
   1   9   2      322.64      351.40      4.20 o 
   2   9   2        1.04        0.88      0.44 o 
   3   9   2        2.64        1.47      0.60 o 
   4   9   2        0.03       -0.17      0.65 o 
   5   9   2       14.56       19.75      1.44 o 
   6   9   2        1.44        1.39      0.99 o 
   7   9   2      220.24      214.58      5.31 o 
   8   9   2      120.40      119.05      5.57 o 
  -8  10   2       10.05       14.38      4.60 o 
  -7  10   2        7.03        9.78      1.93 o 
  -6  10   2      162.16      165.41      5.10 o 
  -5  10   2      109.15       84.80      3.07 o 
  -4  10   2       34.21       44.18      2.63 o 
  -3  10   2      118.78      121.79      3.56 o 
  -2  10   2      250.60      284.19      5.06 o 
  -1  10   2      930.16      949.10     10.58 o 
   0  10   2      299.32      327.63      3.90 o 
   1  10   2        9.45       12.08      0.87 o 
   2  10   2      270.58      260.76      3.63 o 
   3  10   2      224.02      244.99      3.50 o 
   4  10   2      182.92      171.52      3.51 o 
   5  10   2       50.02       45.71      2.04 o 
   6  10   2        0.03       -0.91      0.91 o 
   7  10   2      264.62      269.62      6.65 o 
   8  10   2        0.01       -0.87      1.83 o 
  -8  11   2        4.18        5.93      2.58 o 
  -7  11   2      305.37      311.33      7.51 o 
  -6  11   2        5.00        6.20      1.94 o 
  -5  11   2      160.81      138.00      4.15 o 
  -4  11   2        0.58        0.90      0.88 o 
  -3  11   2      158.18      152.88      3.69 o 
  -2  11   2      274.93      293.65      4.86 o 
  -1  11   2      351.48      371.19      4.70 o 
   0  11   2       60.33       82.16      1.88 o 
   1  11   2        1.14        0.64      0.56 o 
   2  11   2      391.73      377.59      4.39 o 
   3  11   2       14.83       13.48      1.05 o 
   4  11   2      133.41      119.27      2.82 o 
   5  11   2        7.55        6.48      1.09 o 
   6  11   2        0.21        0.35      1.17 o 
   7  11   2      235.59      251.32      6.66 o 
   8  11   2        5.28        6.05      2.23 o 
  -8  12   2        4.05        2.92      2.86 o 
  -7  12   2      108.74      122.65      5.68 o 
  -6  12   2        0.22        0.64      1.31 o 
  -5  12   2       10.24       11.12      1.50 o 
  -4  12   2        1.46       -0.53      1.00 o 
  -3  12   2        0.37        2.12      0.97 o 
  -2  12   2      471.68      478.31      6.94 o 
  -1  12   2      167.28      175.14      2.88 o 
   0  12   2        6.93       13.50      0.94 o 
   1  12   2       28.20       31.70      1.40 o 
   2  12   2       21.69       19.43      1.34 o 
   3  12   2       81.48       90.28      2.37 o 
   4  12   2       55.71       53.89      2.14 o 
   5  12   2       78.44       71.47      2.47 o 
   6  12   2       24.12       22.67      1.93 o 
   7  12   2      258.43      279.14      8.09 o 
   8  12   2       33.99       31.31      3.31 o 
  -8  13   2       34.60       28.82      4.40 o 
  -7  13   2      111.67      115.34      6.80 o 
  -6  13   2       23.71       26.14      2.47 o 
  -5  13   2        1.77        1.98      1.19 o 
  -4  13   2      146.53      126.33      3.76 o 
  -3  13   2       15.95       11.28      1.65 o 
  -2  13   2      208.39      217.29      4.28 o 
  -1  13   2      134.75      128.81      2.66 o 
   0  13   2        7.76        7.70      0.84 o 
   1  13   2        5.87        5.81      0.83 o 
   2  13   2       91.80       96.16      2.78 o 
   3  13   2       91.76       87.61      2.32 o 
   4  13   2       53.59       63.70      2.33 o 
   5  13   2        0.36       -0.51      0.90 o 
   6  13   2        0.64        2.05      1.32 o 
   7  13   2        5.59        6.62      1.90 o 
   8  13   2       76.83       70.40      5.75 o 
  -7  14   2       11.06       11.28      2.89 o 
  -6  14   2      233.68      234.97      6.06 o 
  -5  14   2       16.39       19.67      1.93 o 
  -4  14   2       42.25       32.71      2.18 o 
  -3  14   2      387.53      372.44      7.80 o 
  -2  14   2      156.67      159.41      3.69 o 
  -1  14   2       47.91       51.58      2.07 o 
   0  14   2      211.07      214.11      3.31 o 
   1  14   2      569.01      567.05      7.47 o 
   2  14   2       11.79       11.67      1.29 o 
   3  14   2       81.37       72.88      2.93 o 
   4  14   2        0.41       -0.24      0.95 o 
   5  14   2      165.23      147.72      4.98 o 
   6  14   2      248.22      254.59      7.60 o 
   7  14   2       39.47       39.43      3.53 o 
  -7  15   2       11.07       12.16      3.09 o 
  -6  15   2       10.28        8.73      2.11 o 
  -5  15   2       15.04       18.12      1.96 o 
  -4  15   2       33.57       36.77      2.40 o 
  -3  15   2       48.23       40.47      2.43 o 
  -2  15   2        0.03       -0.29      0.91 o 
  -1  15   2        0.32        0.51      0.85 o 
   0  15   2      393.71      410.99      5.27 o 
   1  15   2      998.93     1000.47     11.65 o 
   2  15   2      312.57      300.93      5.11 o 
   3  15   2        0.28       -0.92      0.92 o 
   4  15   2       13.20       14.48      1.53 o 
   5  15   2       10.30        9.40      1.84 o 
   6  15   2      200.87      189.64      6.09 o 
   7  15   2      137.94      143.01      7.28 o 
  -7  16   2        0.37       -0.47      2.74 o 
  -6  16   2      162.22      172.90      7.56 o 
  -5  16   2        9.51        9.54      1.74 o 
  -4  16   2       13.14       14.31      1.88 o 
  -3  16   2       52.26       53.89      2.85 o 
  -2  16   2        1.38        1.02      1.13 o 
  -1  16   2        0.99        2.69      1.04 o 
   0  16   2       21.24       23.34      1.55 o 
   1  16   2      261.32      245.54      5.32 o 
   2  16   2       34.26       35.56      2.01 o 
   3  16   2      101.20       96.57      3.24 o 
   4  16   2        0.25        0.35      1.30 o 
   5  16   2       51.37       49.04      3.53 o 
   6  16   2       53.61       58.37      3.87 o 
   7  16   2       28.81       32.45      4.53 o 
  -6  17   2       16.22       13.08      2.91 o 
  -5  17   2        1.90        0.86      1.62 o 
  -4  17   2       35.54       36.44      2.66 o 
  -3  17   2       34.54       34.29      2.59 o 
  -2  17   2      159.32      165.60      4.62 o 
  -1  17   2        1.93        3.07      1.32 o 
   0  17   2       21.76       18.81      1.77 o 
   1  17   2       53.78       52.54      2.32 o 
   2  17   2       13.85       13.89      1.46 o 
   3  17   2       21.96       21.74      1.81 o 
   4  17   2        6.70        5.79      1.63 o 
   5  17   2       11.42       10.48      2.15 o 
   6  17   2        7.71        9.87      2.35 o 
  -6  18   2       10.43        6.30      3.72 o 
  -5  18   2       73.62       77.73      4.82 o 
  -4  18   2        3.40        1.63      1.79 o 
  -3  18   2        7.24        5.49      1.93 o 
  -2  18   2        8.49        8.02      1.86 o 
  -1  18   2      166.48      164.61      4.88 o 
   0  18   2       15.16       19.04      2.01 o 
   1  18   2       47.71       49.34      2.29 o 
   2  18   2        2.20        1.92      1.25 o 
   3  18   2        1.02        0.71      1.63 o 
   4  18   2       48.85       44.17      3.26 o 
   5  18   2      126.19      134.54      5.73 o 
   6  18   2        6.64        2.47      2.14 o 
  -5  19   2      252.03      267.13      8.47 o 
  -4  19   2      240.20      236.65      7.28 o 
  -3  19   2        1.31        4.04      1.92 o 
  -2  19   2       24.16       22.08      3.05 o 
  -1  19   2      457.00      454.49      8.45 o 
   0  19   2      411.42      422.35      7.84 o 
   1  19   2       36.19       34.93      2.56 o 
   2  19   2       78.68       74.24      3.13 o 
   3  19   2        1.17       -0.08      1.69 o 
   4  19   2      241.42      239.20      7.43 o 
   5  19   2      140.40      139.98      5.87 o 
  -5  20   2        1.07        3.12      2.55 o 
  -4  20   2        3.53        5.77      2.40 o 
  -3  20   2        0.08        0.86      1.78 o 
  -2  20   2       26.69       24.00      2.84 o 
  -1  20   2       43.13       49.86      4.69 o 
   0  20   2        9.19        8.00      1.73 o 
   1  20   2        0.11       -1.50      1.50 o 
   2  20   2       44.26       39.65      4.09 o 
   3  20   2       17.13       16.33      2.51 o 
   4  20   2       23.43       31.18      3.31 o 
   5  20   2       12.90       11.63      2.64 o 
  -4  21   2        1.43        1.30      2.36 o 
  -3  21   2        2.65        1.18      2.02 o 
  -2  21   2       42.95       42.98      3.76 o 
  -1  21   2        0.29        2.41      1.75 o 
   0  21   2      240.55      237.09      6.24 o 
   1  21   2        4.21        4.22      1.76 o 
   2  21   2        2.44        0.46      2.31 o 
   3  21   2        8.34        8.06      3.77 o 
   4  21   2      129.09      133.00      9.70 o 
  -3  22   2       41.40       47.52      4.52 o 
  -2  22   2       27.91       26.70      3.14 o 
  -1  22   2      164.15      164.50      6.30 o 
   0  22   2      373.55      362.04      8.58 o 
   1  22   2        0.03       -0.19      4.86 o 
   2  22   2        5.06        4.25      3.16 o 
   3  22   2        0.13        0.23      2.74 o 
  -2  23   2        0.01       -0.08      2.12 o 
  -1  23   2       30.92       35.17      5.27 o 
   0  23   2       11.57       13.98      8.14 o 
   1  23   2       24.10       25.91      4.63 o 
   2  23   2        1.64        2.08      3.11 o 
  -9   1   3       69.48       62.02      5.64 o 
  -8   1   3        4.18        4.78      1.89 o 
  -7   1   3      142.52      160.06      5.24 o 
  -6   1   3      391.77      380.18     23.73 o 
  -5   1   3     1089.39     1075.16     15.19 o 
  -4   1   3      873.87      744.29     48.55 o 
  -3   1   3       27.01       32.49      1.10 o 
  -2   1   3       69.95       86.48      1.99 o 
  -1   1   3      406.51      401.38      6.28 o 
   0   1   3        2.97        4.53      1.28 o 
   1   1   3      396.76      406.75      7.30 o 
   2   1   3       97.98       84.41      2.44 o 
   3   1   3      219.38      230.71      3.41 o 
   4   1   3       32.54       40.66      1.51 o 
   5   1   3        1.00        0.00      0.75 o 
   6   1   3       14.93       14.05      1.38 o 
   7   1   3      122.94      101.11      4.76 o 
   8   1   3       19.84       13.80      2.23 o 
   9   1   3        8.10        7.42      2.12 o 
  -9   2   3      214.80      222.92      8.09 o 
  -8   2   3      280.57      290.70      8.53 o 
  -7   2   3       79.76       93.40      7.45 o 
  -6   2   3      578.49      555.40      9.90 o 
  -5   2   3      432.77      439.01      7.18 o 
  -4   2   3       89.55       94.67      3.11 o 
  -3   2   3     1106.42     1272.89     13.67 o 
  -2   2   3      143.83      137.41      7.98 o 
  -1   2   3     1265.20     1247.49     22.57 o 
   0   2   3      114.35      103.50      4.17 o 
   1   2   3     5995.88     6317.00    131.80 o 
   2   2   3      293.65      313.22     11.47 o 
   3   2   3     2140.46     2522.90     26.07 o 
   4   2   3        7.21        6.35      0.86 o 
   5   2   3      428.10      425.62      8.79 o 
   6   2   3      121.04      123.50      4.45 o 
   7   2   3        9.14       12.44      2.52 o 
   8   2   3       24.31       23.10      2.95 o 
   9   2   3       49.02       54.35      3.63 o 
  -9   3   3       21.20       18.28      3.12 o 
  -8   3   3        0.65       -0.58      2.18 o 
  -7   3   3       77.27       79.59     10.35 o 
  -6   3   3      988.33      953.44     15.53 o 
  -5   3   3       75.28       79.53      4.58 o 
  -4   3   3      155.44      143.10      3.17 o 
  -3   3   3      778.10      806.43      9.81 o 
  -2   3   3       15.63       13.64      1.55 o 
  -1   3   3      668.55      703.94     16.13 o 
   0   3   3     2536.45     2605.40     39.54 o 
   1   3   3      133.66      100.97     25.63 o 
   2   3   3      283.09      331.85      6.97 o 
   3   3   3      353.01      327.16      3.87 o 
   4   3   3      146.81      148.76      3.46 o 
   5   3   3        0.00       -0.34      0.74 o 
   6   3   3      315.44      268.21      5.15 o 
   7   3   3       65.41       60.97      3.54 o 
   8   3   3       70.38       67.90      4.64 o 
   9   3   3       78.91       74.59      4.80 o 
  -9   4   3        0.18       -0.30      2.98 o 
  -8   4   3       10.50       11.55      3.60 o 
  -7   4   3       10.11       14.61      4.26 o 
  -6   4   3      267.30      270.10      8.38 o 
  -5   4   3      378.49      369.49      6.70 o 
  -4   4   3      599.10      569.89      9.29 o 
  -3   4   3      842.61     1018.24     12.88 o 
  -2   4   3      534.67      607.91      9.18 o 
  -1   4   3        0.00       -0.43      0.43 o 
   0   4   3     3082.37     3250.25     49.18 o 
   1   4   3       77.96       69.76      2.27 o 
   2   4   3     1534.38     1765.52     17.31 o 
   3   4   3      313.67      374.96      4.12 o 
   4   4   3        0.94        0.39      0.51 o 
   5   4   3       92.57      100.74      2.97 o 
   6   4   3      452.47      410.46      6.79 o 
   7   4   3        0.04        2.52      1.36 o 
   8   4   3        1.27       -0.80      1.28 o 
   9   4   3       15.73       15.72      2.94 o 
  -9   5   3        0.00        2.58      3.17 o 
  -8   5   3        9.46        4.90      2.94 o 
  -7   5   3      129.34      141.31      5.11 o 
  -6   5   3       84.86       89.24      3.57 o 
  -5   5   3        6.88        6.62      1.13 o 
  -4   5   3        3.76        3.19      1.12 o 
  -3   5   3     2776.85     2834.27     29.13 o 
  -2   5   3       78.39       95.76      2.06 o 
  -1   5   3      234.88      229.73      5.31 o 
   0   5   3     1103.23     1224.81     17.30 o 
   1   5   3     1279.14     1378.04     18.22 o 
   2   5   3      255.65      265.26      4.56 o 
   3   5   3      943.92     1028.59      8.68 o 
   4   5   3       25.06       36.80      1.42 o 
   5   5   3       46.46       55.01      2.58 o 
   6   5   3       29.25       34.42      2.01 o 
   7   5   3      101.89      102.95      4.18 o 
   8   5   3       33.30       33.74      2.70 o 
   9   5   3      112.67      122.37      5.54 o 
  -9   6   3       60.84       73.11      8.17 o 
  -8   6   3        8.47       11.33      3.48 o 
  -7   6   3       44.02       43.91      2.85 o 
  -6   6   3        0.01       -0.03      1.06 o 
  -5   6   3       52.78       49.40      2.63 o 
  -4   6   3      195.76      166.25      3.03 o 
  -3   6   3      964.40     1079.24     11.49 o 
  -2   6   3       49.78       57.44      1.74 o 
  -1   6   3     1650.97     1772.60     19.99 o 
   0   6   3      943.54      997.99     11.86 o 
   1   6   3     4016.25     4409.19     41.28 o 
   2   6   3     1415.88     1638.63     15.19 o 
   3   6   3       17.48       20.81      1.26 o 
   4   6   3      105.94      155.00      2.65 o 
   5   6   3       63.60       53.54      1.99 o 
   6   6   3        0.01       -0.66      0.90 o 
   7   6   3      140.30      135.17      4.21 o 
   8   6   3       25.61       23.05      2.36 o 
   9   6   3      112.43      117.39      5.45 o 
  -9   7   3       62.66       57.00      6.82 o 
  -8   7   3       46.09       57.66      6.42 o 
  -7   7   3      247.28      243.13      6.50 o 
  -6   7   3      149.43      155.23      4.49 o 
  -5   7   3       41.47       45.55      2.23 o 
  -4   7   3     1819.07     1715.61     17.61 o 
  -3   7   3      311.90      331.96      4.66 o 
  -2   7   3      727.78      757.57      9.44 o 
  -1   7   3      760.16      841.83     12.46 o 
   0   7   3      419.00      471.49      5.98 o 
   1   7   3     2097.62     2394.93     24.68 o 
   2   7   3     8318.31     8718.76     76.31 o 
   3   7   3      352.72      388.44      5.11 o 
   4   7   3      912.14      858.44      9.82 o 
   5   7   3        0.11        0.48      0.77 o 
   6   7   3       15.88       10.31      1.40 o 
   7   7   3       14.05       10.62      1.56 o 
   8   7   3       98.80      100.47      5.42 o 
   9   7   3        1.45       -0.14      1.91 o 
  -9   8   3       20.79       20.12      4.71 o 
  -8   8   3       54.10       50.62      6.00 o 
  -7   8   3       49.25       59.62      4.88 o 
  -6   8   3       26.74       29.58      2.57 o 
  -5   8   3       35.83       36.86      2.13 o 
  -4   8   3       26.31       41.94      2.15 o 
  -3   8   3        4.84        4.43      0.76 o 
  -2   8   3      277.56      291.23      3.91 o 
  -1   8   3      663.39      740.95     10.18 o 
   0   8   3      139.07      146.22      2.76 o 
   1   8   3      548.51      611.72      7.01 o 
   2   8   3      628.50      778.29      7.81 o 
   3   8   3        0.00        1.56      0.54 o 
   4   8   3        3.45        6.01      0.81 o 
   5   8   3        3.47        2.08      0.91 o 
   6   8   3       14.84       15.17      1.46 o 
   7   8   3      260.71      272.44      5.56 o 
   8   8   3       95.00      110.21      5.71 o 
   9   8   3       12.92       15.21      2.92 o 
  -8   9   3       17.71       16.35      4.10 o 
  -7   9   3      196.79      197.73      9.05 o 
  -6   9   3       46.26       51.50      3.56 o 
  -5   9   3        0.00        0.97      0.81 o 
  -4   9   3       77.14       73.71      2.49 o 
  -3   9   3       37.13       39.82      1.77 o 
  -2   9   3       88.13      106.47      2.24 o 
  -1   9   3     1254.30     1353.11     15.08 o 
   0   9   3      300.64      331.69      5.33 o 
   1   9   3      259.58      298.50      3.77 o 
   2   9   3      121.24      145.66      3.19 o 
   3   9   3       74.87       71.19      1.97 o 
   4   9   3       41.79       32.82      1.55 o 
   5   9   3       20.88       21.93      1.63 o 
   6   9   3       18.65       15.01      1.45 o 
   7   9   3      535.18      552.44      8.72 o 
   8   9   3      391.44      406.65      9.52 o 
  -8  10   3        2.31        2.22      2.61 o 
  -7  10   3        0.81        6.45      2.17 o 
  -6  10   3       16.95       16.86      2.26 o 
  -5  10   3       22.79       27.87      1.84 o 
  -4  10   3      228.58      243.30      4.60 o 
  -3  10   3       30.62       35.97      1.76 o 
  -2  10   3       78.46       90.62      2.87 o 
  -1  10   3        9.39        2.82      1.26 o 
   0  10   3       71.77       85.95      2.19 o 
   1  10   3        0.27        1.30      0.53 o 
   2  10   3       98.60       99.28      3.09 o 
   3  10   3      717.29      723.13      7.09 o 
   4  10   3       77.00       57.10      2.58 o 
   5  10   3        8.43       11.45      1.26 o 
   6  10   3       10.71       13.12      1.41 o 
   7  10   3        0.30        0.32      1.63 o 
   8  10   3       35.83       33.06      3.26 o 
  -8  11   3       12.66       17.54      4.23 o 
  -7  11   3        2.30       -0.42      1.90 o 
  -6  11   3       33.17       39.99      2.91 o 
  -5  11   3      106.07      101.14      4.96 o 
  -4  11   3       20.70       20.39      1.62 o 
  -3  11   3      591.01      580.84      8.54 o 
  -2  11   3      246.00      264.10      4.54 o 
  -1  11   3      287.29      300.56      4.37 o 
   0  11   3       16.96       15.47      1.11 o 
   1  11   3        7.86       16.74      1.05 o 
   2  11   3       72.07       73.88      2.12 o 
   3  11   3      675.42      623.28      6.36 o 
   4  11   3       96.72       82.98      3.57 o 
   5  11   3       57.41       47.65      2.13 o 
   6  11   3        1.14        2.22      1.50 o 
   7  11   3        0.01       -0.44      1.54 o 
   8  11   3       57.24       55.32      3.98 o 
  -8  12   3       27.13       28.98      3.86 o 
  -7  12   3       24.74       23.25      3.62 o 
  -6  12   3      147.34      161.89      5.80 o 
  -5  12   3        5.05       10.81      1.43 o 
  -4  12   3       12.41       17.07      1.57 o 
  -3  12   3       52.76       50.07      2.46 o 
  -2  12   3       74.48       82.60      2.86 o 
  -1  12   3        2.56        3.45      0.96 o 
   0  12   3     1620.60     1698.95     16.83 o 
   1  12   3       14.32       13.97      1.04 o 
   2  12   3      404.41      401.43      5.85 o 
   3  12   3      459.93      420.35      5.82 o 
   4  12   3      131.43      136.43      3.03 o 
   5  12   3       25.35       22.28      1.58 o 
   6  12   3      137.21      149.44      3.68 o 
   7  12   3       21.08       19.18      3.51 o 
   8  12   3       11.97        8.27      2.86 o 
  -8  13   3        5.72        1.73      2.78 o 
  -7  13   3      145.00      134.68      7.08 o 
  -6  13   3       54.46       58.85      3.39 o 
  -5  13   3        1.26        2.60      1.18 o 
  -4  13   3      113.53      100.13      3.45 o 
  -3  13   3        1.76        0.75      0.93 o 
  -2  13   3        1.54        0.45      0.94 o 
  -1  13   3      167.23      175.69      3.77 o 
   0  13   3       28.17       34.31      1.73 o 
   1  13   3        3.39        1.01      0.67 o 
   2  13   3      211.49      198.48      3.46 o 
   3  13   3      173.72      168.94      3.69 o 
   4  13   3       29.19       29.22      1.90 o 
   5  13   3       35.22       40.58      2.42 o 
   6  13   3       44.98       47.57      3.38 o 
   7  13   3       36.15       36.51      3.40 o 
   8  13   3        0.61        0.20      2.45 o 
  -7  14   3      145.59      145.99      9.56 o 
  -6  14   3        2.79        4.15      1.86 o 
  -5  14   3       45.49       41.01      2.47 o 
  -4  14   3        3.69        6.87      1.35 o 
  -3  14   3      170.80      160.48      4.14 o 
  -2  14   3        0.93        0.43      0.98 o 
  -1  14   3        8.02        9.69      1.52 o 
   0  14   3       16.51       17.66      1.40 o 
   1  14   3       21.63       24.40      1.33 o 
   2  14   3      606.68      606.37     10.22 o 
   3  14   3       14.34       14.37      1.46 o 
   4  14   3       13.10       13.41      1.48 o 
   5  14   3       63.37       67.11      2.93 o 
   6  14   3        2.17        7.16      2.05 o 
   7  14   3        3.23        4.36      2.23 o 
  -7  15   3       25.07       28.09      4.14 o 
  -6  15   3       19.53       27.48      3.17 o 
  -5  15   3        0.78       -0.34      1.31 o 
  -4  15   3       18.86       19.77      2.14 o 
  -3  15   3       38.69       39.03      2.65 o 
  -2  15   3        5.24        3.09      1.42 o 
  -1  15   3        2.21        1.24      0.98 o 
   0  15   3       13.69       15.70      1.43 o 
   1  15   3      337.63      350.93      5.45 o 
   2  15   3      233.70      228.45      4.35 o 
   3  15   3       13.28       12.13      1.70 o 
   4  15   3       75.48       77.21      3.07 o 
   5  15   3      209.54      204.52      7.24 o 
   6  15   3        4.51        6.04      2.09 o 
   7  15   3       57.84       72.39      4.84 o 
  -7  16   3      464.79      505.42     18.41 o 
  -6  16   3      220.81      216.63      7.27 o 
  -5  16   3      144.46      151.72      6.23 o 
  -4  16   3       18.71       16.05      1.93 o 
  -3  16   3       75.82       77.13      3.70 o 
  -2  16   3       78.11       78.20      3.43 o 
  -1  16   3      255.92      248.12      4.92 o 
   0  16   3      458.42      477.50      6.96 o 
   1  16   3        7.09        7.77      1.19 o 
   2  16   3       86.94       83.45      2.86 o 
   3  16   3        0.01       -0.55      1.11 o 
   4  16   3      223.67      231.11      6.17 o 
   5  16   3      111.05      122.93      5.06 o 
   6  16   3      102.85      103.63      6.24 o 
   7  16   3       36.52       36.45      4.38 o 
  -6  17   3      161.89      174.38      7.68 o 
  -5  17   3       14.84       14.27      2.15 o 
  -4  17   3       18.65       18.41      2.12 o 
  -3  17   3      125.82      128.13      4.59 o 
  -2  17   3        0.00        0.14      1.14 o 
  -1  17   3        8.79        7.27      1.39 o 
   0  17   3        5.28        6.16      1.50 o 
   1  17   3       94.69      102.93      4.02 o 
   2  17   3       26.12       26.01      1.89 o 
   3  17   3        0.28       -0.42      1.18 o 
   4  17   3       88.95       85.68      4.45 o 
   5  17   3       39.03       38.27      3.21 o 
   6  17   3       90.16       78.14      6.34 o 
  -6  18   3       47.28       64.31      5.49 o 
  -5  18   3      248.13      246.93      8.10 o 
  -4  18   3       48.80       51.50      3.14 o 
  -3  18   3       31.42       27.95      2.46 o 
  -2  18   3       13.34       11.28      1.79 o 
  -1  18   3        6.23        6.39      1.53 o 
   0  18   3      194.79      205.42      5.14 o 
   1  18   3        0.55       -0.29      1.27 o 
   2  18   3        0.56        0.13      1.04 o 
   3  18   3       46.32       43.35      2.65 o 
   4  18   3      116.74      119.43      5.25 o 
   5  18   3        0.06       -0.01      1.81 o 
   6  18   3       63.08       57.17      4.35 o 
  -5  19   3       46.04       39.01      4.97 o 
  -4  19   3        9.71       11.32      2.43 o 
  -3  19   3       58.49       54.27      3.89 o 
  -2  19   3        2.53        2.03      1.64 o 
  -1  19   3       14.62       17.23      2.30 o 
   0  19   3       56.20       53.30      3.79 o 
   1  19   3        8.93        8.65      1.90 o 
   2  19   3       25.90       28.59      3.04 o 
   3  19   3       68.52       67.38      3.05 o 
   4  19   3        0.79        0.15      2.06 o 
   5  19   3       50.77       52.78      3.85 o 
  -5  20   3        1.82        0.27      3.12 o 
  -4  20   3        0.81        2.08      2.16 o 
  -3  20   3        0.28        1.01      1.82 o 
  -2  20   3       18.44       15.90      2.53 o 
  -1  20   3       29.95       32.50      3.08 o 
   0  20   3        0.00       -0.76      1.45 o 
   1  20   3      136.66      127.72      7.54 o 
   2  20   3        0.53        0.67      1.89 o 
   3  20   3      167.92      149.98      9.71 o 
   4  20   3        2.53        2.36      1.96 o 
   5  20   3       86.64       93.45      5.13 o 
  -4  21   3       27.62       28.74      3.78 o 
  -3  21   3       25.77       24.20      6.29 o 
  -2  21   3       24.52       27.39      4.67 o 
  -1  21   3       93.15       92.08      5.35 o 
   0  21   3      177.54      189.39      5.34 o 
   1  21   3       38.11       42.02      3.38 o 
   2  21   3        2.97        3.96      2.76 o 
   3  21   3       17.13       16.00      3.59 o 
   4  21   3        4.64        4.48      3.83 o 
  -3  22   3       10.41        5.39      2.64 o 
  -2  22   3        2.55        0.63      2.31 o 
  -1  22   3       33.11       32.69      3.29 o 
   0  22   3        2.54        1.78      2.22 o 
   1  22   3       17.97       18.35      3.00 o 
   2  22   3        2.35        3.96      3.41 o 
   3  22   3        1.63       -0.17      3.64 o 
  -2  23   3       70.87       64.91      5.19 o 
  -1  23   3        3.32        6.03      2.23 o 
   0  23   3        0.31        1.00      2.06 o 
   1  23   3        6.76        9.24      3.45 o 
   2  23   3        0.03        0.43      2.95 o 
  -9   0   4        0.69        3.46      3.48 o 
  -8   0   4      108.17       77.04     10.73 o 
  -7   0   4        4.46        5.61      3.73 o 
  -6   0   4     2104.55     1914.70     58.23 o 
  -5   0   4     5169.58     4936.50    123.23 o 
  -4   0   4      137.79      123.43      3.99 o 
  -3   0   4      465.19      545.82     10.94 o 
  -2   0   4      469.80      504.26     10.43 o 
  -1   0   4      737.05      670.72     15.66 o 
   0   0   4     4530.26     3756.33    112.25 o 
   1   0   4      810.81      806.18     19.09 o 
   2   0   4     1084.75     1066.07     23.02 o 
   3   0   4        2.24        6.75      1.38 o 
   5   0   4        9.30        8.79      1.68 o 
   6   0   4       83.60       69.41      4.68 o 
   7   0   4      769.56      719.49     14.95 o 
   8   0   4      109.85      103.33      7.09 o 
   9   0   4      147.67      130.20      7.66 o 
  -9   1   4        0.00       -2.60      2.60 o 
  -8   1   4      223.63      258.80      9.40 o 
  -7   1   4        0.05        0.62      2.08 o 
  -6   1   4        2.17        2.94      1.93 o 
  -5   1   4       69.18       58.73      3.82 o 
  -4   1   4      317.83      301.86      5.33 o 
  -3   1   4      339.29      405.51      6.25 o 
  -2   1   4     2933.17     3227.29     48.74 o 
  -1   1   4      111.14      109.22      2.48 o 
   0   1   4      644.56      689.44     23.28 o 
   1   1   4      376.49      331.19      7.49 o 
   2   1   4       23.81       26.59      1.61 o 
   3   1   4      435.65      491.26      5.78 o 
   4   1   4     1191.80     1345.53     17.38 o 
   5   1   4       17.25       20.27      1.60 o 
   6   1   4      102.42      102.69      3.05 o 
   7   1   4       10.22        8.02      1.61 o 
   8   1   4        2.06        0.57      1.61 o 
   9   1   4        0.59        2.54      2.27 o 
  -9   2   4        7.75       10.32      4.02 o 
  -8   2   4      128.90      150.97      8.27 o 
  -7   2   4      156.20      164.89      8.84 o 
  -6   2   4      186.82      183.52      8.32 o 
  -5   2   4      798.94      798.96     12.84 o 
  -4   2   4        2.73        1.94      0.67 o 
  -3   2   4     1407.73     1458.76     60.00 o 
  -2   2   4       25.09       18.82      1.37 o 
  -1   2   4       34.93       23.04      2.99 o 
   0   2   4     1400.76     1228.17    116.45 o 
   1   2   4      199.01      197.76      8.84 o 
   2   2   4      342.86      346.93      7.51 o 
   3   2   4      208.32      217.20      3.20 o 
   4   2   4      482.65      501.49      6.32 o 
   5   2   4      112.15      112.91      2.74 o 
   6   2   4       23.97       27.42      1.74 o 
   7   2   4       51.48       52.89      2.78 o 
   8   2   4        3.76        3.63      1.77 o 
   9   2   4        0.77        1.11      1.90 o 
  -9   3   4        1.95        0.15      3.17 o 
  -8   3   4       13.76       12.76      3.07 o 
  -7   3   4       93.94       93.48      5.86 o 
  -6   3   4      286.62      270.71      6.63 o 
  -5   3   4      119.05      120.88      3.50 o 
  -4   3   4      265.46      200.31     23.25 o 
  -3   3   4        2.86        1.88      0.69 o 
  -2   3   4       29.08       21.45      1.37 o 
  -1   3   4     2712.07      189.77   1373.31 o 
   0   3   4      350.15      362.45      8.01 o 
   1   3   4      143.35      117.06      6.96 o 
   2   3   4       32.39       34.59      1.14 o 
   3   3   4      296.30      299.26      3.82 o 
   4   3   4      150.78      166.44      2.77 o 
   5   3   4     1081.12     1005.48     11.19 o 
   6   3   4        2.53        2.71      1.13 o 
   7   3   4       24.69       29.44      2.21 o 
   8   3   4       75.80       77.89      4.31 o 
   9   3   4       39.38       37.40      3.08 o 
  -9   4   4       10.04        6.53      3.53 o 
  -8   4   4       23.94       30.29      5.59 o 
  -7   4   4       51.79       60.91      4.87 o 
  -6   4   4      130.52      149.77      5.01 o 
  -5   4   4      144.36      145.12      5.93 o 
  -4   4   4     1932.78     1094.79    397.13 o 
  -3   4   4      211.32      213.52      3.60 o 
  -2   4   4      122.29      125.91      2.59 o 
  -1   4   4     1684.65     1452.73    239.05 o 
   0   4   4       41.41       39.03      2.17 o 
   1   4   4       72.19       92.69      2.75 o 
   2   4   4      391.39      414.10     37.52 o 
   3   4   4      318.32      330.38      3.83 o 
   4   4   4       18.88       13.32      0.93 o 
   5   4   4        4.56       -0.06      0.83 o 
   6   4   4       13.42       17.24      1.78 o 
   7   4   4       63.27       55.15      2.92 o 
   8   4   4       35.82       32.30      2.54 o 
   9   4   4      114.38      118.94      4.82 o 
  -9   5   4       11.02       17.54      5.06 o 
  -8   5   4        7.99       11.97      3.47 o 
  -7   5   4       66.74       79.06      5.52 o 
  -6   5   4        0.78        2.36      1.34 o 
  -5   5   4      167.37      161.41      3.92 o 
  -4   5   4        1.13        2.41      0.75 o 
  -3   5   4       33.19       39.04      1.30 o 
  -2   5   4        1.35        0.27      0.43 o 
  -1   5   4       49.91       45.82      2.26 o 
   0   5   4      707.35      732.43      9.87 o 
   1   5   4     1066.07     1130.97     17.38 o 
   2   5   4      411.19      504.94      6.38 o 
   3   5   4      158.58      170.26      2.51 o 
   4   5   4       87.22       78.27      1.97 o 
   5   5   4      316.44      306.94      4.52 o 
   6   5   4       31.85       24.98      1.98 o 
   7   5   4        0.30       -1.26      1.26 o 
   8   5   4        9.53        8.13      1.91 o 
   9   5   4        8.67        5.83      2.32 o 
  -9   6   4        0.00       -0.97      3.10 o 
  -8   6   4       35.89       39.75      5.33 o 
  -7   6   4       29.80       29.38      2.98 o 
  -6   6   4       10.55       10.63      1.85 o 
  -5   6   4       27.64       31.38      1.93 o 
  -4   6   4       10.61        6.10      1.23 o 
  -3   6   4       75.41       82.82      5.79 o 
  -2   6   4       79.53       73.20      1.91 o 
  -1   6   4       15.62       15.77      1.08 o 
   0   6   4     1552.64     1630.48     20.53 o 
   1   6   4        8.79       14.34      0.80 o 
   2   6   4     2024.38     2235.42     30.53 o 
   3   6   4      297.84      342.22      3.70 o 
   4   6   4        1.59        2.52      0.79 o 
   5   6   4      363.79      356.77      4.85 o 
   6   6   4       14.84       12.74      1.56 o 
   7   6   4       19.13       15.92      1.83 o 
   8   6   4      250.22      271.60      6.69 o 
   9   6   4        0.98        1.19      1.91 o 
  -9   7   4       54.85       57.18      6.81 o 
  -8   7   4       37.68       32.09      6.58 o 
  -7   7   4        0.91        0.51      1.72 o 
  -6   7   4        0.46        1.02      1.34 o 
  -5   7   4       59.81       56.88      2.62 o 
  -4   7   4      609.44      586.77      7.92 o 
  -3   7   4      589.74      594.00      8.74 o 
  -2   7   4      196.35      192.10      2.89 o 
  -1   7   4      267.51      319.24      5.08 o 
   0   7   4      110.09      117.37      5.97 o 
   1   7   4      652.84      750.16      8.17 o 
   2   7   4     3830.39     4194.75     37.67 o 
   3   7   4        0.02        3.31      0.66 o 
   4   7   4        0.96        2.76      0.71 o 
   5   7   4       25.71       14.73      1.19 o 
   6   7   4        5.54        5.56      1.59 o 
   7   7   4        2.91        3.92      1.67 o 
   8   7   4       75.32       68.54      3.73 o 
   9   7   4        0.11       -0.87      1.85 o 
  -9   8   4       33.23       30.91      7.04 o 
  -8   8   4       29.32       26.08      9.25 o 
  -7   8   4       26.45       22.84      3.92 o 
  -6   8   4      127.79      131.54      5.15 o 
  -5   8   4       27.68       24.99      1.87 o 
  -4   8   4      285.10      296.22      4.55 o 
  -3   8   4      716.45      722.06      9.57 o 
  -2   8   4        1.63       -0.40      0.40 o 
  -1   8   4      304.63      297.95      5.14 o 
   0   8   4      527.50      554.22      7.64 o 
   1   8   4       89.37       93.54      1.95 o 
   2   8   4      289.38      349.94      5.38 o 
   3   8   4     2484.08     2465.73     21.68 o 
   4   8   4       43.66       43.27      1.63 o 
   5   8   4       69.11       71.12      2.49 o 
   6   8   4       52.21       44.10      2.64 o 
   7   8   4        3.64        3.62      1.43 o 
   8   8   4       64.45       68.81      3.64 o 
   9   8   4       83.39       84.51      7.78 o 
  -8   9   4       28.96       27.07      6.45 o 
  -7   9   4       76.32       60.64      4.67 o 
  -6   9   4       25.91       25.33      2.96 o 
  -5   9   4       61.96       69.95      3.19 o 
  -4   9   4       52.21       42.96      1.86 o 
  -3   9   4       19.43       22.30      1.43 o 
  -2   9   4      135.19      144.84      3.52 o 
  -1   9   4     1034.99     1122.29     13.71 o 
   0   9   4       30.54       38.15      1.66 o 
   1   9   4      175.19      182.31      3.98 o 
   2   9   4      345.43      410.14      5.08 o 
   3   9   4      254.08      241.26      3.20 o 
   4   9   4       23.20       21.97      1.22 o 
   5   9   4        6.72        8.34      1.16 o 
   6   9   4        0.35        0.21      1.02 o 
   7   9   4       36.43       34.72      2.40 o 
   8   9   4        7.94       14.68      2.57 o 
  -8  10   4       29.11       30.23      4.37 o 
  -7  10   4        1.24       -0.24      2.82 o 
  -6  10   4       68.63       72.86      5.38 o 
  -5  10   4      100.21       98.46      4.60 o 
  -4  10   4      479.27      458.21      6.46 o 
  -3  10   4       31.80       36.42      1.75 o 
  -2  10   4        0.23        1.25      0.64 o 
  -1  10   4       37.31       40.90      2.00 o 
   0  10   4       41.45       45.86      2.38 o 
   1  10   4      141.41      130.66      2.49 o 
   2  10   4      513.70      604.62      6.98 o 
   3  10   4      577.29      562.20      6.25 o 
   4  10   4        9.17        6.34      0.87 o 
   5  10   4        1.06       -0.83      0.83 o 
   6  10   4        7.34        5.59      1.30 o 
   7  10   4      111.91      109.53      3.77 o 
   8  10   4       64.53       66.87      5.08 o 
  -8  11   4       35.39       34.39      4.72 o 
  -7  11   4        9.70       10.18      2.99 o 
  -6  11   4       79.84       80.08      4.54 o 
  -5  11   4        2.28        1.65      1.27 o 
  -4  11   4       99.50       88.34      2.97 o 
  -3  11   4      105.03       99.52      3.31 o 
  -2  11   4       10.63       12.43      1.12 o 
  -1  11   4      614.55      689.18      8.98 o 
   0  11   4      202.42      219.93      3.81 o 
   1  11   4        6.69        6.84      0.88 o 
   2  11   4     3983.73     4052.66     36.63 o 
   3  11   4        7.61        5.24      0.90 o 
   4  11   4       46.53       42.62      2.03 o 
   5  11   4       17.63       20.39      1.61 o 
   6  11   4        1.23        0.47      1.19 o 
   7  11   4        3.97        4.17      1.53 o 
   8  11   4      126.08      130.36      6.90 o 
  -8  12   4        1.94        3.56      2.97 o 
  -7  12   4      135.85      144.41      8.30 o 
  -6  12   4       52.35       54.96      3.62 o 
  -5  12   4       13.79       11.70      2.02 o 
  -4  12   4        2.40        3.98      1.17 o 
  -3  12   4       65.00       59.98      2.89 o 
  -2  12   4        8.96        7.93      1.08 o 
  -1  12   4      275.43      293.51      5.03 o 
   0  12   4        9.99        7.96      1.10 o 
   1  12   4        0.59        0.88      0.65 o 
   2  12   4     1671.66     1670.86     16.47 o 
   3  12   4        6.87        9.88      1.20 o 
   4  12   4       60.32       64.58      2.50 o 
   5  12   4       75.45       75.90      3.87 o 
   6  12   4       19.28       16.63      2.01 o 
   7  12   4        0.13        2.39      1.84 o 
   8  12   4      384.02      393.83     12.04 o 
  -8  13   4        6.69        5.36      3.56 o 
  -7  13   4      156.17      145.73      7.39 o 
  -6  13   4        3.34        4.19      1.79 o 
  -5  13   4      197.02      209.52      6.21 o 
  -4  13   4       83.02       77.45      3.24 o 
  -3  13   4        6.74        9.76      1.47 o 
  -2  13   4       41.67       44.00      2.32 o 
  -1  13   4        0.76        0.21      0.83 o 
   0  13   4        0.78        0.98      0.87 o 
   1  13   4       96.72       95.23      2.61 o 
   2  13   4       46.32       40.54      1.77 o 
   3  13   4      109.41      112.38      3.10 o 
   4  13   4       79.62       72.80      3.20 o 
   5  13   4        8.70       10.01      1.66 o 
   6  13   4        2.25        0.62      1.56 o 
   7  13   4       57.06       51.42      3.96 o 
   8  13   4      207.62      181.52     13.69 o 
  -7  14   4       12.23       13.65      3.05 o 
  -6  14   4       29.33       26.54      3.52 o 
  -5  14   4       28.14       27.16      2.94 o 
  -4  14   4      100.38      100.36      3.77 o 
  -3  14   4       58.06       65.25      3.22 o 
  -2  14   4       16.38       17.42      1.67 o 
  -1  14   4        0.20       -0.43      0.83 o 
   0  14   4       19.66       13.88      1.70 o 
   1  14   4       34.33       32.82      2.13 o 
   2  14   4        4.76        3.33      0.91 o 
   3  14   4       11.90       14.04      1.61 o 
   4  14   4        7.77        8.37      1.64 o 
   5  14   4       15.26       16.72      2.49 o 
   6  14   4       46.71       50.71      2.85 o 
   7  14   4        8.08        5.75      2.24 o 
  -7  15   4        8.30       11.44      3.28 o 
  -6  15   4      423.48      441.07     10.61 o 
  -5  15   4       29.66       28.52      2.83 o 
  -4  15   4        0.51        2.84      1.26 o 
  -3  15   4       87.76       86.06      3.79 o 
  -2  15   4      155.07      157.08      4.23 o 
  -1  15   4       78.87       79.81      3.01 o 
   0  15   4     1258.18     1256.62     15.37 o 
   1  15   4      403.58      423.01      6.75 o 
   2  15   4        0.01       -0.82      0.82 o 
   3  15   4       93.99      100.50      3.48 o 
   4  15   4       43.94       52.93      4.74 o 
   5  15   4        1.37       -1.23      1.28 o 
   6  15   4      222.36      219.80      6.50 o 
   7  15   4        0.05       -0.21      2.04 o 
  -7  16   4       40.11       35.25      4.55 o 
  -6  16   4       28.20       28.95      3.37 o 
  -5  16   4        8.17        7.73      2.50 o 
  -4  16   4       77.02       77.58      3.64 o 
  -3  16   4        0.00       -1.13      1.13 o 
  -2  16   4      108.52      107.34      3.98 o 
  -1  16   4      101.11       97.45      3.37 o 
   0  16   4       52.78       52.74      2.57 o 
   1  16   4      136.47      136.06      3.68 o 
   2  16   4        1.31        0.61      1.14 o 
   3  16   4        2.31        3.92      1.75 o 
   4  16   4       24.44       23.58      2.52 o 
   5  16   4      113.09      118.91      3.99 o 
   6  16   4       30.74       31.25      3.13 o 
   7  16   4        5.78        6.54      2.40 o 
  -6  17   4        9.88        9.12      2.73 o 
  -5  17   4       32.52       35.37      3.45 o 
  -4  17   4       65.84       66.72      3.47 o 
  -3  17   4       31.46       30.62      2.67 o 
  -2  17   4      181.28      171.38      4.82 o 
  -1  17   4       15.75       16.43      1.66 o 
   0  17   4       37.58       38.14      2.95 o 
   1  17   4        7.51        5.69      1.59 o 
   2  17   4        0.37        0.49      1.73 o 
   3  17   4        0.89        1.15      1.20 o 
   4  17   4        6.27        6.94      1.64 o 
   5  17   4       58.74       68.53      5.50 o 
   6  17   4       24.85       27.45      3.33 o 
  -6  18   4       43.41       52.40      5.08 o 
  -5  18   4      102.43      110.72      6.37 o 
  -4  18   4      160.53      152.46      5.14 o 
  -3  18   4        9.00        7.25      1.75 o 
  -2  18   4       41.65       36.57      2.69 o 
  -1  18   4        4.36        3.90      1.29 o 
   0  18   4      130.52      126.39      5.04 o 
   1  18   4       74.98       78.83      3.69 o 
   2  18   4        0.35       -1.39      1.39 o 
   3  18   4        0.18       -0.64      1.59 o 
   4  18   4        2.38        0.53      1.43 o 
   5  18   4        4.13        5.68      2.23 o 
   6  18   4        1.17        0.32      2.09 o 
  -5  19   4        7.02        7.38      2.84 o 
  -4  19   4       38.48       36.74      3.99 o 
  -3  19   4        0.82       -0.09      1.43 o 
  -2  19   4       45.34       46.79      3.55 o 
  -1  19   4       79.56       78.95      3.85 o 
   0  19   4      277.78      259.69      6.53 o 
   1  19   4      183.49      173.96      5.52 o 
   2  19   4        7.10        6.69      2.28 o 
   3  19   4        3.67        3.51      1.80 o 
   4  19   4       37.80       44.97      4.97 o 
   5  19   4       29.26       35.13      3.62 o 
  -5  20   4       11.52        7.79      5.26 o 
  -4  20   4       61.23       60.76      4.58 o 
  -3  20   4        0.01       -0.07      1.73 o 
  -2  20   4      367.48      346.77      8.79 o 
  -1  20   4        2.31        1.38      1.79 o 
   0  20   4        6.20        2.80      1.74 o 
   1  20   4        8.57        3.08      2.26 o 
   2  20   4       77.69       80.49      4.51 o 
   3  20   4        0.41       -0.88      2.23 o 
   4  20   4      110.63      101.58     10.68 o 
   5  20   4       16.04       19.47      4.21 o 
  -4  21   4       67.29       66.36      7.01 o 
  -3  21   4       52.83       54.07      4.41 o 
  -2  21   4       32.20       34.28      4.63 o 
  -1  21   4       77.06       78.69      6.24 o 
   0  21   4       24.79       22.09      2.64 o 
   1  21   4       72.85       76.81      4.31 o 
   2  21   4       59.53       58.02      4.06 o 
   3  21   4       55.14       54.15      5.41 o 
   4  21   4       15.60       22.21      4.34 o 
  -3  22   4        0.02        1.79      2.55 o 
  -2  22   4       61.87       67.27      6.26 o 
  -1  22   4        0.16       -2.00      2.00 o 
   0  22   4        5.61        5.19      2.26 o 
   1  22   4        2.45        4.79      2.92 o 
   2  22   4       32.31       34.11      4.94 o 
   3  22   4       10.03       12.44      3.82 o 
  -2  23   4       34.47       34.68      4.15 o 
  -1  23   4        6.09        8.99      2.76 o 
   0  23   4       45.82       51.87      4.02 o 
   1  23   4       70.24       74.99      6.99 o 
   2  23   4        2.45       -0.52      2.93 o 
  -9   1   5       25.97       29.34      5.51 o 
  -8   1   5        0.55        0.11      2.72 o 
  -7   1   5       37.80       46.50      5.37 o 
  -6   1   5      435.18      413.62     13.02 o 
  -5   1   5      346.79      317.20      8.40 o 
  -4   1   5       80.86       72.70      3.23 o 
  -3   1   5       30.57       43.95      1.72 o 
  -2   1   5     1869.01     2041.81     25.20 o 
  -1   1   5      255.40      260.42      5.23 o 
   0   1   5      781.83      552.86     20.06 o 
   1   1   5       21.89       22.84      5.83 o 
   2   1   5       53.08       56.36      1.77 o 
   3   1   5       80.82       84.96      1.61 o 
   4   1   5       83.96       78.62      2.05 o 
   5   1   5      129.07      109.99      2.66 o 
   6   1   5       16.01       13.35      1.72 o 
   7   1   5       98.92       93.29      3.53 o 
   8   1   5       32.66       25.98      2.79 o 
   9   1   5       27.71       30.33      3.70 o 
  -9   2   5        0.08        0.61      2.56 o 
  -8   2   5       35.13       35.74      5.43 o 
  -7   2   5        3.21        3.85      2.48 o 
  -6   2   5       89.76       79.74      5.99 o 
  -5   2   5      288.60      300.16      7.43 o 
  -4   2   5        1.48        0.41      0.63 o 
  -3   2   5        9.81        9.97      0.91 o 
  -2   2   5     6547.22     6679.73    398.28 o 
  -1   2   5       89.82       26.08     26.61 o 
   0   2   5       12.57        1.40      1.77 o 
   1   2   5     2357.14      219.20   1201.55 o 
   2   2   5        2.12        1.61      0.49 o 
   3   2   5       50.47       56.34      1.97 o 
   4   2   5      570.30      648.83      9.48 o 
   5   2   5       36.87       33.87      1.66 o 
   6   2   5        5.33        3.40      1.07 o 
   7   2   5        0.53       -1.10      1.10 o 
   8   2   5       43.51       44.22      4.07 o 
   9   2   5        3.93        3.11      1.95 o 
  -9   3   5        1.67        8.99      3.14 o 
  -8   3   5       22.08       22.67      3.71 o 
  -7   3   5        9.75       10.41      2.43 o 
  -6   3   5        7.17        4.82      1.60 o 
  -5   3   5      276.14      251.18      6.70 o 
  -4   3   5       10.19       14.57      1.38 o 
  -3   3   5       47.95       36.28      1.69 o 
  -2   3   5       89.08      112.46      2.31 o 
  -1   3   5       81.31       86.19      5.41 o 
   0   3   5      895.64      905.58     17.64 o 
   1   3   5     1553.81     1649.26     37.29 o 
   2   3   5       33.33       37.95      1.39 o 
   3   3   5        2.94        1.37      0.50 o 
   4   3   5       28.42       22.59      1.26 o 
   5   3   5       11.79        7.15      1.15 o 
   6   3   5       67.57       65.38      2.58 o 
   7   3   5       85.29       78.90      3.42 o 
   8   3   5        5.03        2.90      1.70 o 
   9   3   5        3.65        3.11      2.45 o 
  -9   4   5        1.54       -0.48      3.27 o 
  -8   4   5      255.99      253.82      9.53 o 
  -7   4   5        6.75       13.37      3.66 o 
  -6   4   5       62.42       64.66      3.63 o 
  -5   4   5     1697.05     1590.41     29.33 o 
  -4   4   5      137.82      161.32     10.51 o 
  -3   4   5       18.67       36.54      1.65 o 
  -2   4   5      459.53      511.78      6.51 o 
  -1   4   5       84.06       65.19     14.41 o 
   0   4   5       78.14       66.89      3.30 o 
   1   4   5     1982.05     2176.22     29.12 o 
   2   4   5      585.18      605.89      6.82 o 
   3   4   5      424.44      362.00      4.08 o 
   4   4   5      365.80      409.20      4.57 o 
   5   4   5        0.28        1.06      0.83 o 
   6   4   5       27.02       24.51      1.78 o 
   7   4   5        0.05        0.28      1.11 o 
   8   4   5       60.12       61.14      3.63 o 
   9   4   5        1.86        1.04      1.80 o 
  -9   5   5       68.84       59.27      6.83 o 
  -8   5   5       74.55       79.20      8.99 o 
  -7   5   5      333.84      361.63      9.68 o 
  -6   5   5      122.16      119.09      4.98 o 
  -5   5   5      213.61      187.64      5.46 o 
  -4   5   5      754.11      752.24     11.01 o 
  -3   5   5      925.30      976.09     12.08 o 
  -2   5   5      350.76      399.70      5.40 o 
  -1   5   5      240.19      228.90      4.68 o 
   0   5   5      565.05      586.38      7.41 o 
   1   5   5      145.51      159.15      2.94 o 
   2   5   5      454.02      472.98      6.34 o 
   3   5   5       22.35       30.98      1.35 o 
   4   5   5      652.96      677.95      6.97 o 
   5   5   5       36.37       37.47      1.86 o 
   6   5   5        0.30        0.18      0.97 o 
   7   5   5      199.04      188.80      4.65 o 
   8   5   5      207.85      215.98      5.04 o 
   9   5   5      191.87      208.82      6.15 o 
  -9   6   5        9.67        6.25      3.58 o 
  -8   6   5       78.56       69.63      6.74 o 
  -7   6   5      126.76      153.72      9.42 o 
  -6   6   5      139.79      138.24      5.29 o 
  -5   6   5       48.87       47.01      2.67 o 
  -4   6   5       30.15       31.30      2.20 o 
  -3   6   5       72.68       69.91      2.32 o 
  -2   6   5      198.40      210.19      3.17 o 
  -1   6   5      528.69      577.87      6.91 o 
   0   6   5      789.30      860.60     10.51 o 
   1   6   5      489.60      567.94      7.44 o 
   2   6   5      672.72      757.36      8.30 o 
   3   6   5       10.51        8.73      1.05 o 
   4   6   5      467.59      481.47      5.61 o 
   5   6   5       85.60       70.21      2.46 o 
   6   6   5       24.29       24.97      1.75 o 
   7   6   5       66.59       70.76      3.25 o 
   8   6   5       50.29       54.16      2.89 o 
   9   6   5       20.85       17.37      2.40 o 
  -9   7   5       71.03       71.33      8.80 o 
  -8   7   5       12.47       19.57      4.11 o 
  -7   7   5       14.38       15.97      2.45 o 
  -6   7   5        6.84        8.38      2.65 o 
  -5   7   5      162.27      157.23      4.34 o 
  -4   7   5      473.55      466.43      7.95 o 
  -3   7   5       88.59       72.11      1.82 o 
  -2   7   5       29.24       38.62      1.43 o 
  -1   7   5      762.71      870.83      9.98 o 
   0   7   5      539.18      601.75      7.38 o 
   1   7   5      855.32      863.73     15.91 o 
   2   7   5       35.42       19.83      1.03 o 
   3   7   5        0.97        0.96      0.57 o 
   4   7   5      398.06      381.87      4.69 o 
   5   7   5       31.29       22.10      1.53 o 
   6   7   5        1.76        3.06      1.20 o 
   7   7   5       18.45       17.40      2.45 o 
   8   7   5       15.04       15.00      1.88 o 
   9   7   5        8.49       10.10      3.11 o 
  -8   8   5        0.11        3.34      4.24 o 
  -7   8   5        0.59        1.85      1.82 o 
  -6   8   5      147.85      150.79      5.42 o 
  -5   8   5        1.16        0.43      0.96 o 
  -4   8   5       29.32       31.47      2.15 o 
  -3   8   5      106.68      101.64      2.48 o 
  -2   8   5      999.08      947.12     10.06 o 
  -1   8   5       18.91       24.30      1.26 o 
   0   8   5      112.49      124.30      2.89 o 
   1   8   5     1014.15     1058.77     14.16 o 
   2   8   5       65.52       87.80      2.16 o 
   3   8   5       89.66      105.92      2.18 o 
   4   8   5      774.44      713.81      7.43 o 
   5   8   5        0.02       -0.70      0.82 o 
   6   8   5       29.11       24.16      1.89 o 
   7   8   5       81.33       82.28      3.91 o 
   8   8   5        3.65        3.58      1.64 o 
  -8   9   5      156.90      184.30     13.07 o 
  -7   9   5      119.47      109.88      6.19 o 
  -6   9   5       13.42       18.71      2.39 o 
  -5   9   5       12.11       12.39      1.69 o 
  -4   9   5       43.85       44.31      2.60 o 
  -3   9   5      316.48      296.15      4.82 o 
  -2   9   5      366.51      397.80      6.20 o 
  -1   9   5      167.31      153.54      3.29 o 
   0   9   5      294.20      300.67      5.48 o 
   1   9   5      308.26      284.34      7.94 o 
   2   9   5      974.01     1024.95     10.44 o 
   3   9   5     1113.49     1176.67     11.61 o 
   4   9   5      358.38      328.13      4.30 o 
   5   9   5      401.25      428.82      5.94 o 
   6   9   5        9.72       10.11      1.51 o 
   7   9   5        0.22       -0.26      1.27 o 
   8   9   5      107.65      123.66      4.63 o 
  -8  10   5        3.42       -0.51      2.40 o 
  -7  10   5        2.97        4.09      3.39 o 
  -6  10   5      190.68      193.85      6.90 o 
  -5  10   5       31.62       33.67      2.58 o 
  -4  10   5       80.30       91.86      3.55 o 
  -3  10   5     1292.87     1247.85     14.58 o 
  -2  10   5        0.01        0.29      0.58 o 
  -1  10   5       47.93       50.28      2.22 o 
   0  10   5      925.50      989.58     11.91 o 
   1  10   5       43.28       53.05      2.85 o 
   2  10   5     1099.96     1162.39     11.36 o 
   3  10   5     4518.57     4660.34     40.21 o 
   4  10   5        7.76        7.17      1.10 o 
   5  10   5      125.87      140.94      4.06 o 
   6  10   5       14.74       16.24      2.00 o 
   7  10   5       18.84       16.99      2.19 o 
   8  10   5       63.38       72.25      4.47 o 
  -8  11   5        1.31        1.03      2.62 o 
  -7  11   5        6.54        4.13      2.42 o 
  -6  11   5      118.83      115.56      6.13 o 
  -5  11   5      123.66      142.86     10.12 o 
  -4  11   5       16.71       16.03      1.69 o 
  -3  11   5      245.43      231.03      5.04 o 
  -2  11   5       14.11       15.07      1.19 o 
  -1  11   5        0.31        1.09      0.81 o 
   0  11   5      273.05      298.15      4.98 o 
   1  11   5      374.11      358.76      5.66 o 
   2  11   5      202.03      220.46      3.46 o 
   3  11   5      400.58      441.71      5.63 o 
   4  11   5       22.38       19.81      1.61 o 
   5  11   5       16.42       14.01      1.83 o 
   6  11   5      138.33      143.66      4.59 o 
   7  11   5       37.72       38.58      4.32 o 
   8  11   5       10.68        7.45      2.93 o 
  -8  12   5        0.85        0.62      3.06 o 
  -7  12   5       31.46       31.84      4.49 o 
  -6  12   5       25.08       21.77      3.05 o 
  -5  12   5      107.73      101.71      5.29 o 
  -4  12   5       84.54       82.95      3.87 o 
  -3  12   5       12.89       17.38      2.04 o 
  -2  12   5       14.75       15.06      1.35 o 
  -1  12   5       86.81       94.86      2.79 o 
   0  12   5        1.26        2.25      0.83 o 
   1  12   5      591.09      581.63      8.15 o 
   2  12   5        0.79        0.86      0.76 o 
   3  12   5      283.36      277.91      4.63 o 
   4  12   5        1.25        2.36      1.18 o 
   5  12   5      122.93      130.48      4.33 o 
   6  12   5      268.75      274.72      6.08 o 
   7  12   5      105.41      109.99      4.31 o 
   8  12   5        4.13       13.55      2.75 o 
  -7  13   5       78.34       67.10      5.80 o 
  -6  13   5      270.00      273.26     10.63 o 
  -5  13   5        1.83        2.52      1.57 o 
  -4  13   5       90.09      104.91      3.63 o 
  -3  13   5       35.44       36.59      2.67 o 
  -2  13   5        0.49        0.38      0.83 o 
  -1  13   5       45.37       48.60      2.41 o 
   0  13   5      400.68      398.52      6.37 o 
   1  13   5      246.62      246.25      4.71 o 
   2  13   5       42.14       33.02      2.15 o 
   3  13   5      336.86      335.33      5.55 o 
   4  13   5       88.98       88.89      4.04 o 
   5  13   5      207.26      211.92      5.16 o 
   6  13   5      231.24      241.30      5.72 o 
   7  13   5       18.95       21.17      2.87 o 
  -7  14   5       15.07       13.28      3.08 o 
  -6  14   5      173.73      186.10      7.89 o 
  -5  14   5       78.79       87.71      4.68 o 
  -4  14   5      632.31      619.08     13.24 o 
  -3  14   5      472.68      482.43      8.62 o 
  -2  14   5       70.79       67.72      2.79 o 
  -1  14   5       50.55       48.35      3.17 o 
   0  14   5       77.41       75.14      2.93 o 
   1  14   5      193.67      182.76      4.76 o 
   2  14   5      534.62      530.13      7.92 o 
   3  14   5      115.69      115.60      3.55 o 
   4  14   5       82.28       73.66      3.30 o 
   5  14   5       41.08       41.48      3.31 o 
   6  14   5       60.14       68.72      5.09 o 
   7  14   5        1.79        5.02      2.22 o 
  -7  15   5       22.32       31.42      4.39 o 
  -6  15   5       19.61       19.31      2.84 o 
  -5  15   5        4.80        6.65      1.87 o 
  -4  15   5      183.85      211.52      5.10 o 
  -3  15   5       29.98       36.10      3.04 o 
  -2  15   5       29.06       28.88      2.23 o 
  -1  15   5        6.05        5.24      1.29 o 
   0  15   5       32.81       35.22      2.12 o 
   1  15   5        0.23        0.95      2.54 o 
   2  15   5        0.02       -0.42      0.99 o 
   3  15   5        3.78        3.12      1.57 o 
   4  15   5        2.45        1.40      1.88 o 
   5  15   5       94.64       96.84      4.41 o 
   6  15   5        9.62       10.23      1.97 o 
   7  15   5        1.08        2.67      2.48 o 
  -6  16   5       43.21       50.61      4.50 o 
  -5  16   5       63.79       66.85      4.42 o 
  -4  16   5      144.56      133.66      4.42 o 
  -3  16   5       71.71       68.47      3.50 o 
  -2  16   5       19.65       20.57      2.19 o 
  -1  16   5      110.71      119.06      4.50 o 
   0  16   5        4.12        3.75      1.21 o 
   1  16   5      448.41      438.31      7.66 o 
   2  16   5       41.27       39.37      2.83 o 
   3  16   5       81.79       76.90      4.14 o 
   4  16   5        0.83       -0.24      2.38 o 
   5  16   5       37.47       40.53      2.86 o 
   6  16   5       57.11       63.37      5.03 o 
  -6  17   5       43.92       50.56      4.94 o 
  -5  17   5      381.01      376.96      9.62 o 
  -4  17   5       46.32       44.49      2.87 o 
  -3  17   5        0.97        0.17      1.47 o 
  -2  17   5      124.84      117.18      5.16 o 
  -1  17   5       35.89       33.88      2.23 o 
   0  17   5        0.01       -0.82      1.07 o 
   1  17   5      198.64      202.09      4.86 o 
   2  17   5       15.34       11.58      2.12 o 
   3  17   5       64.63       69.03      3.81 o 
   4  17   5       26.10       24.53      2.25 o 
   5  17   5        0.13       -2.20      2.43 o 
   6  17   5       43.24       49.96      3.96 o 
  -6  18   5       99.61       99.88      6.76 o 
  -5  18   5     1120.24     1139.13     21.87 o 
  -4  18   5       90.00       88.58      5.06 o 
  -3  18   5       34.30       36.31      2.79 o 
  -2  18   5       11.35       12.17      1.83 o 
  -1  18   5        3.08        2.59      1.27 o 
   0  18   5        3.49        2.23      1.36 o 
   1  18   5      230.24      239.74      8.12 o 
   2  18   5       29.04       27.72      2.63 o 
   3  18   5       47.42       43.87      3.37 o 
   4  18   5       47.98       49.65      3.70 o 
   5  18   5        1.47       -2.10      2.43 o 
   6  18   5       45.09       40.65      3.55 o 
  -5  19   5        0.35        0.46      2.39 o 
  -4  19   5        4.36        5.44      2.30 o 
  -3  19   5       13.88       11.09      1.99 o 
  -2  19   5       46.82       45.18      4.10 o 
  -1  19   5        0.66        1.01      1.27 o 
   0  19   5        0.27        0.60      1.64 o 
   1  19   5       28.44       27.82      3.34 o 
   2  19   5        0.01       -1.52      1.52 o 
   3  19   5        0.10       -2.92      3.02 o 
   4  19   5       55.74       64.90      5.55 o 
   5  19   5        2.25        4.71      3.28 o 
  -5  20   5      132.88      116.79     11.85 o 
  -4  20   5        3.23        2.24      2.21 o 
  -3  20   5        5.03        6.16      2.52 o 
  -2  20   5      242.28      252.09      8.66 o 
  -1  20   5       29.71       23.31      3.03 o 
   0  20   5        0.27       -1.50      1.50 o 
   1  20   5        1.85        2.28      1.71 o 
   2  20   5       79.11       92.57      6.50 o 
   3  20   5       32.14       31.98      3.89 o 
   4  20   5        6.78        4.85      4.43 o 
  -4  21   5      149.82      159.26     10.61 o 
  -3  21   5       31.25       33.66      3.61 o 
  -2  21   5       21.73       15.87      2.82 o 
  -1  21   5       50.58       48.19      4.47 o 
   0  21   5       95.29       95.92      4.74 o 
   1  21   5        1.42       -0.74      1.70 o 
   2  21   5        3.14        2.26      2.07 o 
   3  21   5       15.27       11.43      2.94 o 
   4  21   5        3.23        2.09      3.05 o 
  -3  22   5       10.17       10.04      2.87 o 
  -2  22   5       19.68       18.72      3.31 o 
  -1  22   5       32.54       40.35      5.23 o 
   0  22   5        0.81        2.88      3.25 o 
   1  22   5       23.38       23.33      2.77 o 
   2  22   5      111.14      104.61      5.96 o 
   3  22   5        0.73        1.58      3.09 o 
  -1  23   5        8.70        9.73      2.83 o 
   0  23   5        6.45        9.83      2.81 o 
   1  23   5        1.13        5.75      4.31 o 
  -9   0   6       44.97       35.64      8.02 o 
  -8   0   6        0.40       -0.46      3.65 o 
  -7   0   6      112.90      127.25     12.06 o 
  -6   0   6      100.96       94.38      9.26 o 
  -5   0   6      923.19      922.61     22.69 o 
  -3   0   6      187.13      239.19      6.16 o 
  -2   0   6     1311.35     1395.50     28.80 o 
  -1   0   6      239.05      260.36     10.23 o 
   1   0   6     1075.16     1112.25     37.58 o 
   2   0   6       36.12       30.01      2.30 o 
   3   0   6      240.99      256.67      4.55 o 
   4   0   6      727.43      690.80      9.99 o 
   5   0   6        0.99        2.68      1.31 o 
   6   0   6     1462.99     1448.78     28.69 o 
   7   0   6       43.55       43.71      5.02 o 
   8   0   6        4.32        1.33      2.49 o 
   9   0   6        3.37        3.72      3.17 o 
  -9   1   6        6.48       11.66      4.26 o 
  -8   1   6        0.32       -0.32      2.40 o 
  -7   1   6       19.85       19.38      3.66 o 
  -6   1   6      207.36      203.99      9.40 o 
  -5   1   6       46.85       39.84      3.76 o 
  -4   1   6      446.67      459.59     18.19 o 
  -3   1   6      693.17      741.40     12.73 o 
  -2   1   6      208.70      261.25      4.43 o 
  -1   1   6      664.99      775.47     18.39 o 
   1   1   6       68.03       73.43      3.20 o 
   2   1   6      568.74      605.37      7.33 o 
   3   1   6       98.33      111.38      2.01 o 
   4   1   6       67.92       77.08      1.92 o 
   5   1   6        2.83        2.27      0.91 o 
   6   1   6        0.85        0.18      1.11 o 
   7   1   6        1.10        1.27      1.32 o 
   8   1   6       14.74       14.42      2.36 o 
   9   1   6      137.57      147.99      6.01 o 
  -9   2   6       91.42      100.18     13.55 o 
  -8   2   6        1.79        6.71      3.24 o 
  -7   2   6       20.12       20.91      3.80 o 
  -6   2   6        0.17        0.71      1.63 o 
  -5   2   6      118.37      108.63      4.28 o 
  -4   2   6      149.63      157.05      4.72 o 
  -3   2   6      631.40      641.45      9.06 o 
  -2   2   6     1695.15     1888.17     46.59 o 
  -1   2   6     3410.28     3573.73    108.65 o 
   0   2   6        5.96        0.66      1.87 o 
   1   2   6      402.43      445.87     17.53 o 
   2   2   6      308.70      356.03      4.19 o 
   3   2   6        5.55        6.96      0.62 o 
   4   2   6      115.22      113.56      2.07 o 
   5   2   6      102.56      110.12      2.68 o 
   6   2   6       18.15       14.53      1.61 o 
   7   2   6       98.41       91.27      3.64 o 
   8   2   6       44.81       41.41      2.99 o 
   9   2   6       82.20       89.50      4.59 o 
  -9   3   6       48.18       45.54      5.25 o 
  -8   3   6        1.51        3.92      3.01 o 
  -7   3   6       52.34       58.91      5.93 o 
  -6   3   6        3.49        3.64      1.62 o 
  -5   3   6      177.50      169.88      6.17 o 
  -4   3   6     2377.20     2279.81     31.00 o 
  -3   3   6       30.34       14.33      1.12 o 
  -2   3   6       67.41       81.44      5.01 o 
  -1   3   6      530.17      514.46     80.97 o 
   0   3   6      140.92      175.34      7.44 o 
   1   3   6      225.14      201.32     63.60 o 
   2   3   6       31.02       54.98      1.94 o 
   3   3   6       64.26       66.98      1.66 o 
   4   3   6      236.18      235.72      3.19 o 
   5   3   6      172.96      173.01      3.39 o 
   6   3   6       19.48       17.70      1.60 o 
   7   3   6       36.00       39.21      2.38 o 
   8   3   6      112.10      115.95      4.34 o 
   9   3   6      120.66      118.89      5.23 o 
  -9   4   6      166.63      163.98      9.37 o 
  -8   4   6       39.65       41.37      5.90 o 
  -7   4   6       27.21       17.12      3.62 o 
  -6   4   6        5.10        2.82      1.54 o 
  -5   4   6      140.28      112.02      4.60 o 
  -4   4   6     1267.35     1212.83     17.96 o 
  -3   4   6       58.05       67.41      2.20 o 
  -2   4   6      130.76      134.78      3.47 o 
  -1   4   6      117.12      140.26      3.73 o 
   0   4   6      400.35      405.14      7.85 o 
   1   4   6        2.94        1.60      0.58 o 
   2   4   6      163.30      202.37      3.21 o 
   3   4   6       25.12       15.00      0.86 o 
   4   4   6      442.39      440.39      5.06 o 
   5   4   6      538.36      532.96      7.00 o 
   6   4   6      108.49       94.73      2.90 o 
   7   4   6       21.68       22.53      1.96 o 
   8   4   6       86.57       82.88      3.79 o 
   9   4   6        1.17        2.15      1.91 o 
  -9   5   6        0.41        3.74      3.36 o 
  -8   5   6       20.28       26.13      5.22 o 
  -7   5   6      403.07      410.03     11.58 o 
  -6   5   6       91.47       96.77      4.61 o 
  -5   5   6       73.26       66.09      5.05 o 
  -4   5   6     1324.42     1251.96     16.74 o 
  -3   5   6        6.12        7.83      0.85 o 
  -2   5   6      545.22      572.74      8.15 o 
  -1   5   6      583.59      646.08     10.40 o 
   0   5   6        0.02       -0.22      0.34 o 
   1   5   6      333.69      349.45      7.07 o 
   2   5   6     1096.70     1119.60     11.48 o 
   3   5   6      362.38      319.45      4.41 o 
   4   5   6      877.93      806.79      8.38 o 
   5   5   6       91.36      116.45      3.77 o 
   6   5   6        2.05        0.60      1.06 o 
   7   5   6        3.81        1.80      1.61 o 
   8   5   6       43.24       45.33      2.90 o 
   9   5   6      119.83      129.18      5.83 o 
  -9   6   6        0.16        1.93      3.24 o 
  -8   6   6       10.45        8.61      5.34 o 
  -7   6   6        2.54        0.67      1.56 o 
  -6   6   6       18.24       25.31      2.49 o 
  -5   6   6       35.33       29.33      2.17 o 
  -4   6   6        2.33        1.70      0.86 o 
  -3   6   6      277.41      278.37      4.70 o 
  -2   6   6       96.62      126.74      2.62 o 
  -1   6   6      128.70      141.48      4.14 o 
   0   6   6      151.64      193.04      3.09 o 
   1   6   6      145.45      167.11      2.85 o 
   2   6   6      169.01      182.18      3.95 o 
   3   6   6      108.27      108.63      2.49 o 
   4   6   6     1193.22     1154.26     11.78 o 
   5   6   6      177.85      182.38      4.31 o 
   6   6   6       32.78       29.67      1.92 o 
   7   6   6        0.48       -0.51      1.25 o 
   8   6   6       12.57       12.02      2.65 o 
   9   6   6        4.17        3.69      2.19 o 
  -9   7   6       25.82       19.58      6.50 o 
  -8   7   6       33.22       37.45      5.37 o 
  -7   7   6        0.95        0.22      1.61 o 
  -6   7   6       86.48       86.74      4.41 o 
  -5   7   6        0.38        3.73      1.15 o 
  -4   7   6       61.34       57.25      2.74 o 
  -3   7   6      903.49      892.30     11.63 o 
  -2   7   6      958.79      978.08     12.89 o 
  -1   7   6        6.92        9.00      0.79 o 
   0   7   6      216.66      249.45      3.86 o 
   1   7   6      249.44      265.35      4.10 o 
   2   7   6      468.01      442.99      5.57 o 
   3   7   6     1032.90     1006.50     19.28 o 
   4   7   6      775.58      773.39      8.19 o 
   5   7   6       19.18       18.56      1.43 o 
   6   7   6        9.91        9.96      1.37 o 
   7   7   6        2.92        4.08      1.45 o 
   8   7   6      157.42      149.58      4.94 o 
  -8   8   6       16.70       25.06      4.60 o 
  -7   8   6       58.16       61.51      4.25 o 
  -6   8   6      204.71      191.95      5.88 o 
  -5   8   6       42.27       47.74      2.84 o 
  -4   8   6        0.02        0.08      0.90 o 
  -3   8   6      766.37      788.85     11.63 o 
  -2   8   6       11.59       12.43      0.94 o 
  -1   8   6       96.50      100.14      2.22 o 
   0   8   6        8.26        9.79      0.84 o 
   1   8   6        5.99        1.99      0.67 o 
   2   8   6       56.13       48.63      2.42 o 
   3   8   6     1331.65     1298.16     13.23 o 
   4   8   6        8.30        8.11      1.09 o 
   5   8   6       25.51       25.71      1.83 o 
   6   8   6      237.34      238.52      7.07 o 
   7   8   6       51.15       51.77      3.25 o 
   8   8   6        9.59        6.35      1.84 o 
  -8   9   6        8.07       -0.24      6.89 o 
  -7   9   6      193.27      200.96      7.39 o 
  -6   9   6      207.40      198.24      9.14 o 
  -5   9   6       86.25       80.59      4.09 o 
  -4   9   6       24.96       24.17      2.00 o 
  -3   9   6      167.83      173.27      3.99 o 
  -2   9   6        0.09       -0.56      0.56 o 
  -1   9   6      351.76      378.44      5.40 o 
   0   9   6       77.92       84.21      2.87 o 
   1   9   6       33.95       26.98      1.51 o 
   2   9   6       15.30       20.33      1.04 o 
   3   9   6      622.80      570.75      6.91 o 
   4   9   6        0.01        0.66      0.87 o 
   5   9   6      150.32      154.04      3.97 o 
   6   9   6        1.03        0.72      1.32 o 
   7   9   6       13.69        9.43      2.03 o 
   8   9   6       77.42       71.09      4.89 o 
  -8  10   6       23.32       17.59      4.25 o 
  -7  10   6        0.70        1.14      2.08 o 
  -6  10   6      310.22      305.46      9.81 o 
  -5  10   6       12.67        7.43      1.56 o 
  -4  10   6       62.17       68.37      3.35 o 
  -3  10   6      103.77      107.66      3.41 o 
  -2  10   6      236.62      232.17      4.49 o 
  -1  10   6        0.02        0.34      0.64 o 
   0  10   6       90.24       88.07      3.07 o 
   1  10   6        1.99        0.72      0.97 o 
   2  10   6      414.72      437.63      6.04 o 
   3  10   6      525.83      549.74      7.15 o 
   4  10   6       54.72       59.86      2.54 o 
   5  10   6       25.57       23.63      2.07 o 
   6  10   6      261.09      283.09      6.15 o 
   7  10   6       15.22       15.19      2.22 o 
   8  10   6       16.62       16.25      2.25 o 
  -8  11   6       36.82       53.39     10.03 o 
  -7  11   6        1.60        0.71      2.16 o 
  -6  11   6        5.31        5.07      2.57 o 
  -5  11   6        1.85        2.75      1.33 o 
  -4  11   6       33.53       34.35      2.54 o 
  -3  11   6      886.47      909.82     12.05 o 
  -2  11   6       71.16       67.37      2.67 o 
  -1  11   6       17.61       19.76      1.38 o 
   0  11   6       41.10       39.17      1.98 o 
   1  11   6      190.82      183.27      3.99 o 
   2  11   6      420.74      426.43      6.47 o 
   3  11   6      260.61      262.61      4.40 o 
   4  11   6      128.22      131.93      3.48 o 
   5  11   6       35.23       34.93      3.63 o 
   6  11   6       36.73       42.62      4.87 o 
   7  11   6       84.07       85.83      6.49 o 
   8  11   6        3.44        3.52      1.84 o 
  -8  12   6       61.29       64.51      6.92 o 
  -7  12   6       23.34       18.59      3.41 o 
  -6  12   6       18.03       15.89      2.82 o 
  -5  12   6      278.09      272.70      7.41 o 
  -4  12   6        0.27        1.88      1.16 o 
  -3  12   6        6.47        6.15      1.27 o 
  -2  12   6       89.23       84.94      2.56 o 
  -1  12   6       28.17       25.10      2.00 o 
   0  12   6      191.87      193.33      3.98 o 
   1  12   6      667.11      658.27      8.99 o 
   2  12   6       68.43       57.73      3.94 o 
   3  12   6       63.31       65.97      2.35 o 
   4  12   6       57.55       59.57      2.61 o 
   5  12   6        4.32        3.56      1.52 o 
   6  12   6        0.21        2.02      1.51 o 
   7  12   6       55.60       63.51      3.62 o 
   8  12   6       24.74       24.35      3.31 o 
  -7  13   6        0.25       -1.54      2.27 o 
  -6  13   6       21.89       11.67      2.91 o 
  -5  13   6      266.98      264.37      7.47 o 
  -4  13   6        6.63       10.07      1.71 o 
  -3  13   6      401.12      398.52      7.37 o 
  -2  13   6       23.67       22.12      1.65 o 
  -1  13   6      159.28      165.07      5.88 o 
   0  13   6      129.76      135.09      3.60 o 
   1  13   6      123.51      120.24      3.30 o 
   2  13   6       65.91       63.83      2.89 o 
   3  13   6     1233.29     1221.90     14.39 o 
   4  13   6       66.33       71.50      3.09 o 
   5  13   6       31.08       34.51      2.71 o 
   6  13   6        0.45       -1.42      1.42 o 
   7  13   6       21.42       20.54      2.43 o 
  -7  14   6       29.20       20.49      4.19 o 
  -6  14   6        1.94        2.01      1.99 o 
  -5  14   6      623.17      633.84     11.88 o 
  -4  14   6      462.49      476.57      9.46 o 
  -3  14   6       18.90       16.97      1.95 o 
  -2  14   6      164.72      161.25      4.07 o 
  -1  14   6       40.46       41.02      2.47 o 
   0  14   6       45.49       44.79      2.35 o 
   1  14   6      654.32      660.93      9.42 o 
   2  14   6       12.88       16.63      1.74 o 
   3  14   6      793.08      790.30     10.16 o 
   4  14   6       48.25       47.03      2.96 o 
   5  14   6       59.47       60.03      3.44 o 
   6  14   6       57.58       63.79      3.38 o 
   7  14   6        0.22        0.53      1.93 o 
  -7  15   6       26.88       34.48     11.97 o 
  -6  15   6       22.10       18.82      2.86 o 
  -5  15   6       26.09       21.93      3.15 o 
  -4  15   6      306.69      304.12      7.33 o 
  -3  15   6      108.53      107.16      4.23 o 
  -2  15   6        1.63        2.20      1.11 o 
  -1  15   6        0.49        1.73      1.07 o 
   0  15   6       14.32       20.60      1.78 o 
   1  15   6       47.72       45.64      3.54 o 
   2  15   6       52.12       45.47      2.64 o 
   3  15   6        9.94        7.12      1.75 o 
   4  15   6        0.40        2.50      1.35 o 
   5  15   6        0.07        0.20      1.45 o 
   6  15   6        9.35        7.74      1.93 o 
   7  15   6       22.33       20.17      3.02 o 
  -6  16   6        0.12        2.36      2.09 o 
  -5  16   6      122.14      131.54      6.14 o 
  -4  16   6        2.32        2.63      1.66 o 
  -3  16   6       18.33       21.04      2.16 o 
  -2  16   6        6.02        6.83      1.50 o 
  -1  16   6       55.64       52.94      2.84 o 
   0  16   6      296.27      290.15      5.98 o 
   1  16   6      230.55      224.75      5.19 o 
   2  16   6        0.05       -0.33      1.14 o 
   3  16   6       93.17       86.08      4.18 o 
   4  16   6       20.89       18.63      2.68 o 
   5  16   6       43.93       46.55      4.29 o 
   6  16   6       54.04       52.53      3.36 o 
  -6  17   6       23.62       25.24      4.91 o 
  -5  17   6       44.40       40.45      3.74 o 
  -4  17   6        3.13        6.03      2.23 o 
  -3  17   6      136.47      139.27      5.60 o 
  -2  17   6       16.56       17.93      2.04 o 
  -1  17   6      115.00      105.53      4.31 o 
   0  17   6       39.45       32.96      2.39 o 
   1  17   6       78.61       76.74      3.48 o 
   2  17   6        0.92       -0.41      1.60 o 
   3  17   6       37.89       39.30      3.09 o 
   4  17   6        0.00       -0.78      1.74 o 
   5  17   6       78.17       76.34      5.79 o 
   6  17   6        0.02        0.75      3.03 o 
  -6  18   6        0.02        1.43      4.27 o 
  -5  18   6        0.86       -1.11      1.97 o 
  -4  18   6      157.22      157.78      6.51 o 
  -3  18   6       36.14       32.45      2.71 o 
  -2  18   6       27.33       25.90      2.37 o 
  -1  18   6      358.71      368.71      7.11 o 
   0  18   6        1.73        2.10      1.62 o 
   1  18   6       32.27       37.68      3.33 o 
   2  18   6        0.41        0.42      1.54 o 
   3  18   6      140.58      136.87      5.15 o 
   4  18   6        2.44        4.80      3.32 o 
   5  18   6       74.86       78.61      4.76 o 
  -5  19   6       10.20       11.27      3.20 o 
  -4  19   6      244.75      245.62     11.72 o 
  -3  19   6        4.37        3.61      1.67 o 
  -2  19   6       67.71       67.66      3.66 o 
  -1  19   6      111.42      105.78      3.92 o 
   0  19   6        0.01       -1.01      1.56 o 
   1  19   6       25.79       23.58      2.75 o 
   2  19   6      157.61      165.45     10.05 o 
   3  19   6       37.05       32.04      3.01 o 
   4  19   6       89.17       93.02      5.27 o 
   5  19   6        0.96        0.59      3.03 o 
  -4  20   6       24.12       27.74      3.51 o 
  -3  20   6        0.01        0.86      1.99 o 
  -2  20   6        0.03       -1.41      1.41 o 
  -1  20   6       16.43       14.03      2.27 o 
   0  20   6       10.18        8.35      2.60 o 
   1  20   6        0.12       -1.57      1.57 o 
   2  20   6        1.23        1.98      1.97 o 
   3  20   6       53.36       46.26      4.01 o 
   4  20   6        0.04        0.97      2.07 o 
  -4  21   6        0.22       -1.38      3.02 o 
  -3  21   6       95.40       87.60      6.92 o 
  -2  21   6       11.71        9.43      2.46 o 
  -1  21   6       74.34       74.20      9.55 o 
   0  21   6       28.42       27.91      2.86 o 
   1  21   6        0.37       -1.58      1.91 o 
   2  21   6        7.88       11.34      2.41 o 
   3  21   6       95.14       98.21      5.54 o 
  -3  22   6        4.59        9.65      3.75 o 
  -2  22   6        2.37        6.05      2.47 o 
  -1  22   6       15.64       17.69      3.21 o 
   0  22   6        0.09       -1.34      1.93 o 
   1  22   6       43.18       45.10      4.45 o 
   2  22   6       47.77       42.66      4.71 o 
   3  22   6        5.30        3.56      3.56 o 
  -1  23   6       75.73       81.21      5.81 o 
   0  23   6        8.32        5.24      2.34 o 
   1  23   6        9.50       11.68      2.63 o 
  -9   1   7       73.39      107.06     14.44 o 
  -8   1   7       21.23       20.05      4.25 o 
  -7   1   7       17.23       24.37      4.03 o 
  -6   1   7       27.42       29.46      7.71 o 
  -5   1   7      219.78      195.19      8.98 o 
  -4   1   7      491.64      493.78      8.61 o 
  -3   1   7       21.82       13.56      1.41 o 
  -2   1   7        1.05        0.87      0.43 o 
  -1   1   7      714.87      863.71     12.45 o 
   0   1   7      261.41      255.17      5.03 o 
   1   1   7      281.41      278.80      6.12 o 
   2   1   7     3393.34     3621.94     36.77 o 
   3   1   7       50.70       39.15      1.30 o 
   4   1   7       56.60       56.22      2.19 o 
   5   1   7      290.33      288.03      4.63 o 
   6   1   7       23.97       27.02      2.01 o 
   7   1   7       89.75       95.55      3.72 o 
   8   1   7        2.30        2.37      1.66 o 
   9   1   7       25.83       29.50      2.93 o 
  -9   2   7       59.65       54.37      7.92 o 
  -8   2   7       47.85       55.82      6.41 o 
  -7   2   7       45.91       40.87      4.97 o 
  -6   2   7        6.55        7.91      2.29 o 
  -5   2   7      406.04      374.36     15.67 o 
  -4   2   7        0.30        0.76      0.79 o 
  -3   2   7       40.25       40.42      2.12 o 
  -2   2   7      495.56      651.04     11.43 o 
  -1   2   7      719.40      789.65     16.07 o 
   0   2   7      119.68      153.58      8.88 o 
   1   2   7      401.17      458.94     17.36 o 
   2   2   7       97.75      110.04      2.12 o 
   3   2   7        0.61        0.06      0.41 o 
   4   2   7       17.74       23.17      1.23 o 
   5   2   7       52.93       45.98      2.03 o 
   6   2   7       19.58       21.04      1.86 o 
   7   2   7       30.59       29.73      2.35 o 
   8   2   7        1.28        1.59      1.52 o 
   9   2   7       55.85       62.68      3.92 o 
  -9   3   7        0.79       -1.49      3.48 o 
  -8   3   7      182.05      179.02     10.45 o 
  -7   3   7       26.10       30.98      4.75 o 
  -6   3   7       33.05       25.74      2.72 o 
  -5   3   7        1.37        3.74      1.99 o 
  -4   3   7        2.81        1.88      0.91 o 
  -3   3   7        2.12        0.86      0.54 o 
  -2   3   7      103.31       93.72      2.82 o 
  -1   3   7      620.40      637.16     12.75 o 
   0   3   7      493.85      585.02     13.54 o 
   1   3   7     1857.53     2047.22     37.69 o 
   2   3   7        0.86        1.85      0.45 o 
   3   3   7       50.01       40.05      1.35 o 
   4   3   7       38.02       39.36      1.35 o 
   5   3   7        7.61        9.99      1.03 o 
   6   3   7      123.00      108.64      3.27 o 
   7   3   7       11.69       10.69      1.62 o 
   8   3   7        2.94        0.21      1.45 o 
   9   3   7        7.57        4.41      2.29 o 
  -9   4   7       99.58      100.47      9.18 o 
  -8   4   7       24.29       31.38      7.39 o 
  -7   4   7        5.13        3.89      2.63 o 
  -6   4   7       22.76       19.87      2.53 o 
  -5   4   7      322.93      319.47      8.35 o 
  -4   4   7      164.72      169.99      4.44 o 
  -3   4   7      477.66      488.67      9.28 o 
  -2   4   7      164.20      200.01      4.57 o 
  -1   4   7      324.04      311.61      6.62 o 
   0   4   7      665.23      722.44     10.66 o 
   1   4   7      567.85      594.31     31.51 o 
   2   4   7      306.86      322.77      4.46 o 
   3   4   7       49.10       47.78      1.59 o 
   4   4   7      634.15      619.99      6.55 o 
   5   4   7      173.72      169.58      3.08 o 
   6   4   7       21.64       23.17      1.65 o 
   7   4   7       39.74       40.77      2.44 o 
   8   4   7       54.20       45.46      2.97 o 
   9   4   7       50.26       59.64      4.97 o 
  -9   5   7      116.38      123.86     11.34 o 
  -8   5   7      165.00      163.08     10.82 o 
  -7   5   7       93.42       90.53      7.83 o 
  -6   5   7       45.75       36.90      3.30 o 
  -5   5   7       69.70       59.71      3.67 o 
  -4   5   7      296.40      300.62      6.40 o 
  -3   5   7      392.17      382.95      6.38 o 
  -2   5   7       14.95        8.98      1.16 o 
  -1   5   7     3226.56     3350.57     45.02 o 
   0   5   7      296.68      297.63      6.08 o 
   1   5   7        0.01       -0.37      0.37 o 
   2   5   7      664.94      615.41      8.10 o 
   3   5   7      216.13      212.96      3.21 o 
   4   5   7      677.00      689.06      7.95 o 
   5   5   7      687.44      683.68      8.07 o 
   6   5   7      108.67      107.95      4.05 o 
   7   5   7       10.30        9.34      1.44 o 
   8   5   7        7.57        6.55      2.02 o 
   9   5   7        2.28        5.78      2.37 o 
  -9   6   7        0.32        3.29      4.92 o 
  -8   6   7        4.63        4.62      2.50 o 
  -7   6   7      177.72      168.53      8.08 o 
  -6   6   7      186.14      182.88      6.39 o 
  -5   6   7       42.48       35.54      2.92 o 
  -4   6   7      459.60      401.16      7.10 o 
  -3   6   7        1.95        1.91      0.69 o 
  -2   6   7      253.78      255.02      4.81 o 
  -1   6   7        1.22        1.98      0.53 o 
   0   6   7      188.06      181.39      3.07 o 
   1   6   7      144.04      158.50      3.53 o 
   2   6   7      135.36      126.42      2.58 o 
   3   6   7        0.00       -0.61      0.61 o 
   4   6   7      269.51      269.83      4.50 o 
   5   6   7       87.94       75.54      3.49 o 
   6   6   7       73.73       76.39      3.36 o 
   7   6   7        3.82        4.17      1.47 o 
   8   6   7       58.33       59.26      3.76 o 
  -8   7   7       10.14       10.24      2.92 o 
  -7   7   7       15.65       17.83      2.52 o 
  -6   7   7       89.16       79.35      4.24 o 
  -5   7   7       29.93       26.04      2.14 o 
  -4   7   7     1252.71     1163.54     16.15 o 
  -3   7   7      180.44      192.30      3.90 o 
  -2   7   7       13.05       12.23      1.08 o 
  -1   7   7       26.04       22.19      1.36 o 
   0   7   7        6.49        7.71      0.80 o 
   1   7   7      169.87      172.61      3.11 o 
   2   7   7        0.86        0.12      0.55 o 
   3   7   7       34.54       38.59      1.56 o 
   4   7   7      225.92      218.81      4.20 o 
   5   7   7      105.12      102.77      3.66 o 
   6   7   7       69.12       70.48      3.64 o 
   7   7   7        2.92        3.49      1.50 o 
   8   7   7       61.98       55.65      3.37 o 
  -8   8   7       37.67       31.79      5.03 o 
  -7   8   7       71.16       69.36      4.47 o 
  -6   8   7      392.33      412.91      9.24 o 
  -5   8   7        0.43        0.19      1.07 o 
  -4   8   7     1896.75     1815.75     23.83 o 
  -3   8   7        1.46        0.81      0.80 o 
  -2   8   7       37.58       37.40      2.47 o 
  -1   8   7       19.70       26.43      1.98 o 
   0   8   7      490.15      499.96      6.26 o 
   1   8   7       17.51       19.39      1.23 o 
   2   8   7     2336.49     2248.61     34.51 o 
   3   8   7       27.60       30.30      1.55 o 
   4   8   7       11.51       11.22      1.36 o 
   5   8   7      195.01      217.57      4.52 o 
   6   8   7      162.67      166.84      4.20 o 
   7   8   7       99.24      107.04      4.58 o 
   8   8   7      157.84      167.49      6.93 o 
  -8   9   7       46.56       54.04      9.70 o 
  -7   9   7      100.68       95.39      9.38 o 
  -6   9   7      153.91      167.30      5.78 o 
  -5   9   7      126.59      116.97      4.31 o 
  -4   9   7      236.01      238.48      5.55 o 
  -3   9   7      110.84      104.40      3.48 o 
  -2   9   7      282.23      282.43      4.72 o 
  -1   9   7      133.68      144.21      2.87 o 
   0   9   7        0.69        0.91      0.56 o 
   1   9   7      265.37      247.84      4.25 o 
   2   9   7     1016.69      975.95     15.28 o 
   3   9   7      517.25      515.35      6.73 o 
   4   9   7        1.33        1.35      0.94 o 
   5   9   7      288.60      279.31      5.26 o 
   6   9   7        0.38       -0.53      1.30 o 
   7   9   7      195.60      200.01      6.79 o 
   8   9   7        0.55        0.04      1.61 o 
  -8  10   7        0.30       10.95      3.56 o 
  -7  10   7        8.15        5.33      2.45 o 
  -6  10   7      134.86      137.33      5.71 o 
  -5  10   7      611.21      610.09     10.78 o 
  -4  10   7      254.11      227.28      5.51 o 
  -3  10   7      766.78      755.93     11.74 o 
  -2  10   7      475.94      486.88      6.76 o 
  -1  10   7        2.60        2.85      0.73 o 
   0  10   7        2.55        0.33      0.62 o 
   1  10   7      320.70      327.96      5.26 o 
   2  10   7       60.62       68.17      2.75 o 
   3  10   7      278.03      251.88      4.17 o 
   4  10   7       15.29       15.30      1.71 o 
   5  10   7        2.63        2.04      1.28 o 
   6  10   7      140.27      142.69      4.48 o 
   7  10   7      224.36      236.10      6.23 o 
   8  10   7        6.74        6.73      2.66 o 
  -8  11   7        7.27        5.88      3.03 o 
  -7  11   7        9.51        9.26      2.89 o 
  -6  11   7       35.00       39.99      3.77 o 
  -5  11   7        0.35        0.09      1.26 o 
  -4  11   7      161.43      170.78      4.83 o 
  -3  11   7      214.04      210.32      5.57 o 
  -2  11   7        0.04       -0.18      0.73 o 
  -1  11   7        5.83        3.76      0.81 o 
   0  11   7        9.47       15.12      1.25 o 
   1  11   7       65.21       62.94      2.55 o 
   2  11   7       11.49        8.03      1.24 o 
   3  11   7      268.26      259.72      4.25 o 
   4  11   7       30.18       33.25      2.01 o 
   5  11   7       15.71        9.91      1.67 o 
   6  11   7        4.17        2.13      1.52 o 
   7  11   7        0.84       -0.26      1.61 o 
   8  11   7        0.08        0.62      1.87 o 
  -7  12   7       49.81       44.31      4.85 o 
  -6  12   7       15.90       16.64      2.80 o 
  -5  12   7       86.04       82.89      4.54 o 
  -4  12   7      188.83      182.92      5.18 o 
  -3  12   7      409.75      397.19      7.64 o 
  -2  12   7       24.66       28.41      1.75 o 
  -1  12   7        3.99        6.65      1.01 o 
   0  12   7       40.81       40.61      2.31 o 
   1  12   7       82.79       79.61      2.99 o 
   2  12   7      328.89      318.58      5.97 o 
   3  12   7      107.36      104.24      3.34 o 
   4  12   7      406.35      388.66      6.32 o 
   5  12   7       10.36        4.97      2.21 o 
   6  12   7       25.47       20.76      2.45 o 
   7  12   7        3.15        3.73      2.90 o 
  -7  13   7       11.42       13.52      3.27 o 
  -6  13   7        6.43        6.27      2.41 o 
  -5  13   7       27.83       31.51      3.14 o 
  -4  13   7       35.69       31.78      2.81 o 
  -3  13   7      316.10      306.90      7.32 o 
  -2  13   7      967.72      952.84     11.98 o 
  -1  13   7       25.73       22.00      1.93 o 
   0  13   7      403.26      378.33      6.27 o 
   1  13   7      109.94      123.22      3.62 o 
   2  13   7       23.46       20.83      1.82 o 
   3  13   7      161.71      170.74      4.57 o 
   4  13   7     1089.65     1061.23     13.14 o 
   5  13   7        1.80       -0.25      1.43 o 
   6  13   7      239.35      235.01      6.20 o 
   7  13   7       65.77       68.79      4.87 o 
  -7  14   7        2.37        0.57      5.36 o 
  -6  14   7        8.23        5.34      2.60 o 
  -5  14   7        0.51        1.20      1.57 o 
  -4  14   7      493.49      482.32      9.60 o 
  -3  14   7       91.85       94.06      4.86 o 
  -2  14   7      204.45      208.24      4.36 o 
  -1  14   7       10.15        9.70      1.40 o 
   0  14   7       38.85       32.53      2.06 o 
   1  14   7       83.20       86.71      3.57 o 
   2  14   7       66.84       63.54      3.01 o 
   3  14   7      125.70      109.36      3.93 o 
   4  14   7      384.44      376.64      8.09 o 
   5  14   7        1.00       -1.35      1.35 o 
   6  14   7        0.97       -1.50      1.50 o 
   7  14   7       35.80       38.21      3.06 o 
  -7  15   7        7.69       11.21      9.86 o 
  -6  15   7        1.48        0.05      2.00 o 
  -5  15   7        0.12       -1.54      1.54 o 
  -4  15   7      653.98      626.21     11.64 o 
  -3  15   7      152.46      151.79      5.53 o 
  -2  15   7       96.26       94.86      3.40 o 
  -1  15   7      361.88      342.12      7.07 o 
   0  15   7      138.25      136.26      3.82 o 
   1  15   7        6.02        9.71      1.60 o 
   2  15   7       52.60       54.49      3.09 o 
   3  15   7       76.90       73.73      3.37 o 
   4  15   7      404.67      398.90      8.54 o 
   5  15   7      251.83      249.10      7.37 o 
   6  15   7        0.45       -1.74      1.74 o 
   7  15   7        7.31        4.82      1.95 o 
  -6  16   7        0.00        1.40      2.43 o 
  -5  16   7       22.17       22.33      2.89 o 
  -4  16   7      111.77      109.80      5.06 o 
  -3  16   7      108.69      102.86      5.02 o 
  -2  16   7       68.29       67.59      3.53 o 
  -1  16   7      205.15      192.82      5.61 o 
   0  16   7       13.33       14.94      1.81 o 
   1  16   7       11.20       10.52      1.86 o 
   2  16   7        4.79        5.40      1.46 o 
   3  16   7       25.04       18.91      2.30 o 
   4  16   7       77.24       73.75      4.10 o 
   5  16   7       15.83       15.03      3.63 o 
   6  16   7        2.86        2.25      2.30 o 
  -6  17   7       82.60       89.58      9.31 o 
  -5  17   7      134.43      143.33      7.16 o 
  -4  17   7       49.49       45.58      3.72 o 
  -3  17   7      187.65      182.18      7.43 o 
  -2  17   7      368.98      372.42      7.64 o 
  -1  17   7      105.39      104.85      6.33 o 
   0  17   7       35.35       33.10      2.43 o 
   1  17   7      206.23      211.34      5.55 o 
   2  17   7       18.96       16.77      2.13 o 
   3  17   7      306.52      316.64      8.12 o 
   4  17   7      411.22      383.85     10.63 o 
   5  17   7      135.76      129.74      6.19 o 
   6  17   7       42.57       42.84      7.68 o 
  -5  18   7       17.67       25.12      3.98 o 
  -4  18   7       28.94       24.82      3.70 o 
  -3  18   7        1.14        1.25      1.73 o 
  -2  18   7       18.93       16.99      2.04 o 
  -1  18   7       90.60       95.84      5.67 o 
   0  18   7        7.17        5.47      1.66 o 
   1  18   7        0.11       -1.34      1.34 o 
   2  18   7        9.14        8.01      2.20 o 
   3  18   7        0.08        0.69      1.63 o 
   4  18   7        1.43        0.08      2.23 o 
   5  18   7       30.36       33.19      3.85 o 
  -5  19   7        4.53       12.16      5.26 o 
  -4  19   7       21.01       18.76      3.08 o 
  -3  19   7        0.06        0.27      1.86 o 
  -2  19   7        7.00        2.51      1.56 o 
  -1  19   7       30.85       33.15      2.48 o 
   0  19   7        2.74        1.35      1.49 o 
   1  19   7       63.74       65.06      4.22 o 
   2  19   7       38.85       36.49      3.72 o 
   3  19   7        4.46        3.85      1.95 o 
   4  19   7       21.40       18.16      3.01 o 
   5  19   7       10.27       15.15      2.95 o 
  -4  20   7        2.73        1.53      2.43 o 
  -3  20   7        6.16        7.32      2.47 o 
  -2  20   7       80.45       76.51      4.55 o 
  -1  20   7        9.01        7.00      1.72 o 
   0  20   7        0.36       -1.68      1.68 o 
   1  20   7       20.62       17.54      2.61 o 
   2  20   7       47.35       46.81      3.85 o 
   3  20   7        4.56        3.72      2.08 o 
   4  20   7       14.75        8.58      3.24 o 
  -3  21   7        7.54        7.43      4.95 o 
  -2  21   7        3.90       -0.14      2.45 o 
  -1  21   7        8.22       11.34      2.40 o 
   0  21   7       23.97       22.33      2.93 o 
   1  21   7       56.09       55.89      4.36 o 
   2  21   7       30.21       28.16      5.50 o 
   3  21   7        0.75        0.78      2.19 o 
  -2  22   7       36.97       32.22     10.19 o 
  -1  22   7        2.37        5.77      2.42 o 
   0  22   7       74.31       80.02      6.54 o 
   1  22   7        9.47       11.69      2.85 o 
   2  22   7       40.58       36.10      4.12 o 
   0  23   7       12.35       16.76      4.42 o 
  -9   0   8        0.01        0.39      4.40 o 
  -8   0   8      330.25      334.55     19.17 o 
  -7   0   8       17.67       14.16      4.79 o 
  -6   0   8       41.77       56.69      7.25 o 
  -5   0   8        4.85       -1.52      1.52 o 
  -4   0   8      156.17      119.57      4.54 o 
  -3   0   8      270.85      258.39     11.10 o 
  -2   0   8      271.93      258.74      6.05 o 
  -1   0   8      594.31      682.18     12.67 o 
   0   0   8      491.63      520.87     15.72 o 
   1   0   8     2009.65     2405.03     49.60 o 
   2   0   8      257.87      283.08      7.59 o 
   3   0   8      207.49      254.28      4.50 o 
   4   0   8        0.41        0.03      0.85 o 
   5   0   8      160.34      156.57      6.21 o 
   6   0   8      801.62      767.08     15.95 o 
   7   0   8       41.07       36.39      3.59 o 
   8   0   8        0.08        2.42      5.52 o 
   9   0   8        0.31        2.01      2.48 o 
  -9   1   8        1.18        3.00      3.51 o 
  -8   1   8      289.95      289.82     15.67 o 
  -7   1   8        0.03        0.67      2.11 o 
  -6   1   8        2.83        5.43      2.60 o 
  -5   1   8        0.73        0.56      1.26 o 
  -4   1   8        0.83        1.32      0.88 o 
  -3   1   8       15.15       15.02      1.45 o 
  -2   1   8      547.33      557.25      7.76 o 
  -1   1   8      373.64      428.71      7.04 o 
   0   1   8      698.43      658.86      9.53 o 
   1   1   8       10.78       15.19      1.53 o 
   2   1   8        0.00        0.25      0.48 o 
   3   1   8       10.90       10.51      0.85 o 
   4   1   8      219.58      216.19      3.19 o 
   5   1   8      188.05      177.93      3.55 o 
   6   1   8      124.58      125.78      3.62 o 
   7   1   8        0.53       -1.54      1.54 o 
   8   1   8        3.05        1.98      1.63 o 
   9   1   8        0.83        2.82      2.87 o 
  -9   2   8       44.16       38.04      5.96 o 
  -8   2   8        0.74       -2.45      2.45 o 
  -7   2   8        3.51        0.23      2.15 o 
  -6   2   8        1.45        2.19      1.86 o 
  -5   2   8      480.92      425.84     10.43 o 
  -4   2   8      148.31      142.17      3.91 o 
  -3   2   8      537.23      555.27     12.58 o 
  -2   2   8      749.82      805.84     13.78 o 
  -1   2   8        1.94        3.76      0.80 o 
   0   2   8       77.53       83.40     18.97 o 
   1   2   8      580.94      570.95     31.84 o 
   2   2   8       16.82       18.16      0.96 o 
   3   2   8     1049.90     1052.03     10.27 o 
   4   2   8      131.40      134.64      2.32 o 
   5   2   8      311.83      302.91      4.63 o 
   6   2   8       40.00       34.95      2.23 o 
   7   2   8       36.91       36.14      2.49 o 
   8   2   8        8.35       10.70      1.92 o 
   9   2   8      106.56      117.74      6.84 o 
  -9   3   8       54.69       69.63      7.91 o 
  -8   3   8        0.08       -2.40      2.40 o 
  -7   3   8       10.70        8.83      2.93 o 
  -6   3   8       36.74       41.13      3.42 o 
  -5   3   8       26.20       27.13      2.54 o 
  -4   3   8      299.38      293.67      6.14 o 
  -3   3   8       25.41       26.57      1.68 o 
  -2   3   8      157.07      161.78      8.23 o 
  -1   3   8     1852.59     1963.52     44.91 o 
   0   3   8       13.87       20.57      1.30 o 
   1   3   8      697.75      688.82     11.79 o 
   2   3   8      607.47      633.07      8.30 o 
   3   3   8      303.39      319.30      4.12 o 
   4   3   8      203.26      211.44      3.27 o 
   5   3   8     1249.96     1257.17     12.98 o 
   6   3   8        0.00       -0.86      0.97 o 
   7   3   8      132.50      136.81      4.03 o 
   8   3   8        1.92       -0.56      1.73 o 
   9   3   8       22.13       21.45      3.02 o 
  -9   4   8       65.20       66.98      7.68 o 
  -8   4   8       25.81       29.40      5.08 o 
  -7   4   8        9.22        4.80      2.60 o 
  -6   4   8        6.51        6.99      1.84 o 
  -5   4   8       38.72       41.54      3.12 o 
  -4   4   8        0.29       -0.78      0.78 o 
  -3   4   8      212.50      187.40      3.85 o 
  -2   4   8      133.43      113.30      3.39 o 
  -1   4   8        1.55        1.15      0.80 o 
   0   4   8       37.72       32.26      2.02 o 
   1   4   8      254.35      260.50      7.15 o 
   2   4   8        9.10       10.71      1.20 o 
   3   4   8       93.47      100.63      1.97 o 
   4   4   8      650.73      656.08      7.00 o 
   5   4   8       57.99       54.07      2.15 o 
   6   4   8       18.41       15.72      1.74 o 
   7   4   8       12.01       11.90      1.92 o 
   8   4   8       18.35       15.92      2.40 o 
   9   4   8        3.51        5.71      2.77 o 
  -9   5   8        7.38        5.33      3.89 o 
  -8   5   8       32.88       32.42      5.11 o 
  -7   5   8        2.61        0.92      2.04 o 
  -6   5   8       37.60       38.83      5.16 o 
  -5   5   8      161.97      134.76      4.90 o 
  -4   5   8      311.01      274.37      7.73 o 
  -3   5   8      100.83      115.84      2.96 o 
  -2   5   8       36.64       43.14      2.43 o 
  -1   5   8      760.18      844.99     14.80 o 
   0   5   8     1596.90     1758.30     23.91 o 
   1   5   8      115.53      124.90      4.59 o 
   2   5   8      219.95      185.04      3.49 o 
   3   5   8       11.58        8.39      0.87 o 
   4   5   8      472.05      464.02      6.04 o 
   5   5   8      319.48      322.41      4.91 o 
   6   5   8       41.92       46.27      2.55 o 
   7   5   8      115.33      121.20      4.22 o 
   8   5   8      161.68      183.16      5.80 o 
  -8   6   8        2.33        4.02      4.35 o 
  -7   6   8        0.43        1.25      2.00 o 
  -6   6   8        1.78       -1.34      1.34 o 
  -5   6   8      564.99      477.38      9.49 o 
  -4   6   8      201.18      171.52      5.70 o 
  -3   6   8     1283.91     1277.45     17.10 o 
  -2   6   8       68.97       52.57      2.54 o 
  -1   6   8      155.54      174.47      3.94 o 
   0   6   8      554.96      575.37      8.42 o 
   1   6   8      204.39      217.92      4.32 o 
   2   6   8       65.71       63.24      2.20 o 
   3   6   8      184.05      175.67      4.10 o 
   4   6   8       89.65       96.38      2.72 o 
   5   6   8       16.74       16.84      1.61 o 
   6   6   8        3.73        3.03      1.25 o 
   7   6   8      246.20      269.40      6.08 o 
   8   6   8       11.82       11.21      2.32 o 
  -8   7   8        4.54        4.91      2.57 o 
  -7   7   8       62.42       63.08      4.86 o 
  -6   7   8       42.92       39.82      3.79 o 
  -5   7   8      260.88      242.64      6.31 o 
  -4   7   8       14.79       13.92      1.68 o 
  -3   7   8     1313.10     1246.61     16.69 o 
  -2   7   8      615.09      613.09      7.92 o 
  -1   7   8      188.68      192.40      3.83 o 
   0   7   8       29.79       38.50      1.89 o 
   1   7   8      123.45      120.44      3.76 o 
   2   7   8        5.97        6.03      0.89 o 
   3   7   8       18.05       21.88      1.50 o 
   4   7   8       51.40       48.08      2.19 o 
   5   7   8       14.39       14.21      1.52 o 
   6   7   8       15.12       12.37      1.67 o 
   7   7   8       76.39       79.10      3.62 o 
   8   7   8       75.19       85.76      4.70 o 
  -8   8   8        2.22        2.40      2.53 o 
  -7   8   8        4.36        2.05      2.14 o 
  -6   8   8      123.93      121.18      6.59 o 
  -5   8   8       62.96       63.85      4.86 o 
  -4   8   8       19.98       23.95      2.30 o 
  -3   8   8      205.69      188.40      4.54 o 
  -2   8   8      509.17      490.12      7.30 o 
  -1   8   8        6.32       10.36      1.12 o 
   0   8   8       28.51       40.53      1.62 o 
   1   8   8        0.30       -0.54      0.54 o 
   2   8   8      217.14      202.40      5.59 o 
   3   8   8       48.71       43.54      2.26 o 
   4   8   8        7.69        6.02      1.13 o 
   5   8   8       12.73       13.19      1.53 o 
   6   8   8      179.20      163.51      4.82 o 
   7   8   8       78.35       79.85      3.67 o 
   8   8   8       39.06       43.67      3.74 o 
  -8   9   8       30.07       29.01      4.96 o 
  -7   9   8       11.05        7.70      2.35 o 
  -6   9   8        7.01       10.98      2.12 o 
  -5   9   8       16.45       16.59      1.91 o 
  -4   9   8      107.48      104.24      3.87 o 
  -3   9   8        2.79        3.91      1.09 o 
  -2   9   8       20.68       17.95      1.47 o 
  -1   9   8       12.16       16.27      1.28 o 
   0   9   8      596.47      608.72      7.86 o 
   1   9   8       27.93       40.08      2.09 o 
   2   9   8      184.69      169.05      3.57 o 
   3   9   8      123.80      109.54      3.12 o 
   4   9   8        1.08        0.72      0.89 o 
   5   9   8        0.06        0.49      1.08 o 
   6   9   8       24.42       18.17      2.06 o 
   7   9   8        1.35        0.38      1.64 o 
   8   9   8       38.52       43.31      3.02 o 
  -8  10   8       18.75       22.05      5.00 o 
  -7  10   8       84.15       94.93      7.16 o 
  -6  10   8        0.06        0.76      1.58 o 
  -5  10   8       64.89       67.10      4.52 o 
  -4  10   8        3.38        5.16      1.37 o 
  -3  10   8      180.09      171.16      4.78 o 
  -2  10   8      327.53      317.35      6.18 o 
  -1  10   8      189.81      187.23      3.36 o 
   0  10   8       30.12       26.21      1.52 o 
   1  10   8        0.49        1.25      0.73 o 
   2  10   8       85.02       86.15      2.97 o 
   3  10   8       74.06       74.40      2.76 o 
   4  10   8       12.58        7.56      1.21 o 
   5  10   8        0.91       -0.48      1.08 o 
   6  10   8       41.47       46.89      3.20 o 
   7  10   8        3.97        4.56      1.84 o 
   8  10   8        5.40        4.07      1.85 o 
  -8  11   8       73.78       69.80      7.12 o 
  -7  11   8        0.53       -0.97      2.14 o 
  -6  11   8      428.46      430.82     11.06 o 
  -5  11   8       22.26       22.86      2.34 o 
  -4  11   8      426.82      393.44      7.97 o 
  -3  11   8     2704.47     2649.19     36.27 o 
  -2  11   8      835.23      866.33     13.01 o 
  -1  11   8        2.12        2.00      0.75 o 
   0  11   8       71.75       76.68      2.42 o 
   1  11   8        3.18        3.31      1.00 o 
   2  11   8      214.19      206.75      4.53 o 
   3  11   8       59.76       60.60      3.19 o 
   4  11   8        0.66        1.34      0.93 o 
   5  11   8        1.03        0.02      1.48 o 
   6  11   8       89.21       87.54      4.16 o 
   7  11   8       13.24       18.38      2.80 o 
   8  11   8       16.18       13.85      3.19 o 
  -7  12   8        5.77        7.82      2.82 o 
  -6  12   8      194.49      203.23      8.18 o 
  -5  12   8        0.79        3.01      1.50 o 
  -4  12   8      173.74      178.40      5.14 o 
  -3  12   8      652.07      674.63     12.20 o 
  -2  12   8      350.22      346.37      6.44 o 
  -1  12   8      100.25       96.93      2.73 o 
   0  12   8      299.13      293.56      5.20 o 
   1  12   8      145.49      135.54      3.72 o 
   2  12   8      134.67      128.40      4.15 o 
   3  12   8      196.64      189.27      4.67 o 
   4  12   8       69.48       61.46      3.08 o 
   5  12   8       16.28       17.41      2.09 o 
   6  12   8       99.31       92.52      4.31 o 
   7  12   8       93.62       94.46      4.62 o 
  -7  13   8        0.16        0.58      2.43 o 
  -6  13   8       70.28       63.73     11.50 o 
  -5  13   8       55.38       59.25      7.09 o 
  -4  13   8        5.12        5.00      1.62 o 
  -3  13   8        0.01        2.52      1.51 o 
  -2  13   8       14.89       13.41      1.76 o 
  -1  13   8       19.01       18.44      1.63 o 
   0  13   8       82.83       79.47      2.92 o 
   1  13   8      117.52       92.70      3.29 o 
   2  13   8        4.06        3.37      1.23 o 
   3  13   8      206.12      217.14      5.48 o 
   4  13   8       74.37       77.43      3.56 o 
   5  13   8        4.18        6.68      1.56 o 
   6  13   8       58.41       55.58      3.41 o 
   7  13   8        0.00        1.94      2.76 o 
  -7  14   8       59.38       55.54      6.30 o 
  -6  14   8        0.09       -1.78      1.90 o 
  -5  14   8       43.06       36.67      3.36 o 
  -4  14   8       95.26       95.57      4.95 o 
  -3  14   8        4.20        5.87      1.64 o 
  -2  14   8      760.94      768.30     12.10 o 
  -1  14   8       61.38       63.74      2.91 o 
   0  14   8       82.83       78.37      3.02 o 
   1  14   8      108.67      104.49      6.69 o 
   2  14   8       22.79       21.51      2.04 o 
   3  14   8      123.30      113.45      4.26 o 
   4  14   8      328.73      316.51      6.54 o 
   5  14   8       57.34       59.57      4.19 o 
   6  14   8       16.79       13.52      2.92 o 
   7  14   8        2.65        2.49      1.94 o 
  -6  15   8        0.44        1.96      2.48 o 
  -5  15   8       13.22        9.35      2.45 o 
  -4  15   8       68.35       66.93      4.30 o 
  -3  15   8      195.94      204.57      9.51 o 
  -2  15   8       13.08       14.22      2.18 o 
  -1  15   8        1.47        0.28      1.07 o 
   0  15   8      110.09      100.42      3.36 o 
   1  15   8      177.03      196.84      4.88 o 
   2  15   8        0.06       -1.12      1.12 o 
   3  15   8      227.24      236.05      5.95 o 
   4  15   8      183.53      183.05      5.73 o 
   5  15   8        0.97       -0.67      1.89 o 
   6  15   8       46.05       49.26      4.26 o 
  -6  16   8       62.78       52.55      5.90 o 
  -5  16   8        3.35        1.74      1.94 o 
  -4  16   8      240.37      253.59      6.91 o 
  -3  16   8       62.82       50.34      3.65 o 
  -2  16   8      128.15      128.94      4.49 o 
  -1  16   8       33.26       34.36      2.41 o 
   0  16   8      171.08      164.05      4.48 o 
   1  16   8       19.86       21.59      2.10 o 
   2  16   8       21.38       18.60      2.00 o 
   3  16   8       15.68       15.37      2.15 o 
   4  16   8      441.12      426.56     11.71 o 
   5  16   8       52.03       36.72      3.62 o 
   6  16   8        1.16        2.51      2.34 o 
  -6  17   8       24.58       23.14      8.16 o 
  -5  17   8        5.78        6.82      2.54 o 
  -4  17   8       37.29       37.43      3.48 o 
  -3  17   8        3.24        1.95      1.68 o 
  -2  17   8       23.68       26.98      2.48 o 
  -1  17   8       59.28       58.51      3.12 o 
   0  17   8        6.34        9.06      1.67 o 
   1  17   8       11.27        5.70      1.58 o 
   2  17   8      136.27      149.21      7.50 o 
   3  17   8        6.09        5.52      2.33 o 
   4  17   8      310.96      293.03     10.78 o 
   5  17   8      121.69      113.71      6.17 o 
   6  17   8        1.41       -1.50      2.39 o 
  -5  18   8        0.19        0.58      2.24 o 
  -4  18   8      151.94      152.68      7.00 o 
  -3  18   8        0.55        2.06      1.77 o 
  -2  18   8      108.17      101.99      5.18 o 
  -1  18   8      114.55      117.54      7.69 o 
   0  18   8        7.86        8.68      2.15 o 
   1  18   8       79.87       84.11      3.87 o 
   2  18   8       60.55       55.09      3.23 o 
   3  18   8        5.16        5.81      2.03 o 
   4  18   8      307.46      277.01      8.59 o 
   5  18   8       47.80       41.54      4.31 o 
  -5  19   8        4.49        9.17      2.99 o 
  -4  19   8       55.01       54.73      4.68 o 
  -3  19   8       17.49       12.86      2.71 o 
  -2  19   8        3.61        6.31      2.05 o 
  -1  19   8       62.15       73.52      3.94 o 
   0  19   8        0.87        2.93      1.85 o 
   1  19   8        0.73       -0.23      1.73 o 
   2  19   8       69.97       77.13      5.84 o 
   3  19   8        1.56        2.09      2.16 o 
   4  19   8       19.24       17.41      3.50 o 
  -4  20   8        0.02        0.52      2.42 o 
  -3  20   8       14.88       12.55      3.83 o 
  -2  20   8        7.51        7.53      2.48 o 
  -1  20   8       58.86       64.57      3.58 o 
   0  20   8       12.77       12.99      2.14 o 
   1  20   8        0.16        0.19      1.79 o 
   2  20   8       16.09       16.48      5.24 o 
   3  20   8        6.18        8.55      2.39 o 
   4  20   8       34.34       23.56      3.61 o 
  -3  21   8        4.27        6.86      2.78 o 
  -2  21   8       47.43       52.69      4.37 o 
  -1  21   8        0.30        1.88      3.04 o 
   0  21   8       54.54       50.18      4.25 o 
   1  21   8      100.47      106.12      6.32 o 
   2  21   8       28.46       31.06      3.80 o 
   3  21   8       34.50       36.31      3.71 o 
  -2  22   8        9.88       14.29      4.08 o 
  -1  22   8        5.49       12.94      3.95 o 
   0  22   8        0.80        2.06      2.37 o 
   1  22   8       72.56       67.82      5.28 o 
   2  22   8        1.12       -0.22      2.34 o 
  -9   1   9        2.08        5.43      3.65 o 
  -8   1   9       32.10       36.81      5.17 o 
  -7   1   9      226.78      208.33      9.52 o 
  -6   1   9        6.70        6.06      2.25 o 
  -5   1   9      182.24      173.35      6.76 o 
  -4   1   9       55.35       39.44      3.91 o 
  -3   1   9      108.29      123.82      3.00 o 
  -2   1   9       85.54      102.72      2.45 o 
  -1   1   9       48.39       56.55      2.02 o 
   0   1   9        4.01        9.49      0.86 o 
   1   1   9      444.93      485.14      9.73 o 
   2   1   9      807.82      915.93     12.84 o 
   3   1   9      141.65      154.64      3.04 o 
   4   1   9      367.28      370.01      5.14 o 
   5   1   9      979.35      985.49     10.79 o 
   6   1   9      117.20      118.38      3.63 o 
   7   1   9        1.20        3.16      1.48 o 
   8   1   9       28.70       34.70      2.78 o 
   9   1   9        6.44        6.68      5.18 o 
  -9   2   9       16.42       20.72      4.90 o 
  -8   2   9       89.16      104.46     10.23 o 
  -7   2   9      204.69      209.36      9.61 o 
  -6   2   9       13.44        5.09      2.68 o 
  -5   2   9      486.37      436.88     12.03 o 
  -4   2   9       91.21       56.20      3.03 o 
  -3   2   9      359.26      352.37     11.77 o 
  -2   2   9      502.87      500.77      9.60 o 
  -1   2   9      202.44      170.94      4.71 o 
   0   2   9      692.16      759.30     26.97 o 
   1   2   9      855.63      889.46     14.72 o 
   2   2   9       45.20       50.92      2.30 o 
   3   2   9     1037.33     1038.19     10.19 o 
   4   2   9      148.88      148.88      2.91 o 
   5   2   9      768.31      764.60      8.98 o 
   6   2   9      704.67      687.77     10.06 o 
   7   2   9      145.42      148.90      4.47 o 
   8   2   9       11.24       11.88      2.08 o 
  -9   3   9       30.34       38.20      8.26 o 
  -8   3   9       17.03       22.76      4.48 o 
  -7   3   9       88.06       78.65     12.09 o 
  -6   3   9      247.49      257.73      7.57 o 
  -5   3   9      104.04       78.04      6.48 o 
  -4   3   9      474.19      356.47      7.11 o 
  -3   3   9       29.06       30.85      1.42 o 
  -2   3   9       50.97       57.67      4.34 o 
  -1   3   9       41.53       40.82      5.83 o 
   0   3   9       76.22       91.40      3.15 o 
   1   3   9       83.59      104.81      5.02 o 
   2   3   9      187.18      200.31      6.80 o 
   3   3   9      187.61      195.65      3.64 o 
   4   3   9        2.71        1.62      0.73 o 
   5   3   9      126.05      122.89      4.60 o 
   6   3   9       35.41       34.84      2.33 o 
   7   3   9      134.15      137.27      4.43 o 
   8   3   9       46.61       45.11      3.37 o 
  -8   4   9       26.55       28.00      4.78 o 
  -7   4   9        0.41       -1.89      1.94 o 
  -6   4   9        7.29        9.49      2.01 o 
  -5   4   9       68.69       67.96      3.93 o 
  -4   4   9        1.56       -0.10      0.81 o 
  -3   4   9        6.37        6.73      0.77 o 
  -2   4   9       91.90       89.96      4.39 o 
  -1   4   9       72.78      104.80      4.17 o 
   0   4   9      151.65      128.76      4.56 o 
   1   4   9        3.47        0.29      0.56 o 
   2   4   9       90.58      103.60      3.18 o 
   3   4   9       20.94       12.71      0.91 o 
   4   4   9        2.61        2.01      0.76 o 
   5   4   9       16.03       14.97      1.48 o 
   6   4   9        8.18        9.41      2.08 o 
   7   4   9       18.58       19.71      2.24 o 
   8   4   9       17.03       18.08      2.50 o 
  -8   5   9      103.22      105.19     16.58 o 
  -7   5   9       28.85       29.23      3.86 o 
  -6   5   9       36.12       35.72      3.33 o 
  -5   5   9        5.05        5.71      1.50 o 
  -4   5   9       10.48       10.11      1.45 o 
  -3   5   9      977.61      927.93     13.01 o 
  -2   5   9        0.26        1.35      0.83 o 
  -1   5   9      153.66      158.20      4.73 o 
   0   5   9      118.22      129.33      4.05 o 
   1   5   9      314.22      285.70      7.34 o 
   2   5   9       89.85       85.51      2.26 o 
   3   5   9     2893.12     2862.31     24.15 o 
   4   5   9      141.49      144.06      3.47 o 
   5   5   9       20.05       21.77      1.74 o 
   6   5   9        0.09       -0.78      1.23 o 
   7   5   9       29.61       32.23      2.49 o 
   8   5   9       68.41       71.14      5.86 o 
  -8   6   9       53.70       55.46      6.44 o 
  -7   6   9      185.81      180.45      8.48 o 
  -6   6   9       14.29       19.73      2.60 o 
  -5   6   9        3.35        0.87      1.22 o 
  -4   6   9      339.91      323.02      6.92 o 
  -3   6   9      743.92      751.60     10.32 o 
  -2   6   9        6.84        7.14      1.29 o 
  -1   6   9     1671.45     1740.12     24.54 o 
   0   6   9      139.72      137.53      3.35 o 
   1   6   9        1.16        0.26      0.63 o 
   2   6   9        0.37        2.76      0.78 o 
   3   6   9      506.22      484.07      7.93 o 
   4   6   9      117.39      110.49      2.82 o 
   5   6   9       42.49       40.97      2.05 o 
   6   6   9       43.06       39.42      2.54 o 
   7   6   9        1.44        0.38      1.50 o 
   8   6   9        6.04        6.35      2.38 o 
  -8   7   9        6.22        5.16      3.17 o 
  -7   7   9       36.86       39.87      4.37 o 
  -6   7   9       90.93       82.85      5.02 o 
  -5   7   9       75.69       77.43      3.79 o 
  -4   7   9       32.40       27.59      2.20 o 
  -3   7   9     1429.00     1402.81     20.61 o 
  -2   7   9      397.51      416.51      5.62 o 
  -1   7   9       25.97       25.77      1.24 o 
   0   7   9        0.76        0.99      0.71 o 
   1   7   9        0.19        0.66      0.60 o 
   2   7   9      463.38      454.71      6.49 o 
   3   7   9      469.71      467.22      6.91 o 
   4   7   9      270.95      249.67      5.93 o 
   5   7   9      105.61      101.77      4.69 o 
   6   7   9        5.76        6.43      1.49 o 
   7   7   9       48.85       51.83      3.32 o 
   8   7   9      225.53      236.04      6.67 o 
  -8   8   9        1.69        5.22      2.75 o 
  -7   8   9       63.69       67.78      5.65 o 
  -6   8   9       25.92       24.96      3.47 o 
  -5   8   9        0.18        0.08      1.14 o 
  -4   8   9      317.88      307.90      7.04 o 
  -3   8   9      209.14      200.56      4.57 o 
  -2   8   9      265.53      269.14      4.83 o 
  -1   8   9      142.60      135.73      3.17 o 
   0   8   9      261.87      286.30      5.83 o 
   1   8   9        1.24        3.55      0.74 o 
   2   8   9        1.59        3.67      1.16 o 
   3   8   9       81.75       76.81      2.90 o 
   4   8   9        0.02        0.41      0.84 o 
   5   8   9       67.88       72.45      3.14 o 
   6   8   9       31.91       28.87      2.13 o 
   7   8   9        0.75       -1.16      1.42 o 
   8   8   9       29.54       27.85      3.20 o 
  -8   9   9       14.48       17.40      4.19 o 
  -7   9   9        1.49       -0.15      1.89 o 
  -6   9   9       21.42       21.69      2.62 o 
  -5   9   9        6.64        6.12      1.51 o 
  -4   9   9        3.02        3.23      1.15 o 
  -3   9   9     1340.49     1313.65     18.10 o 
  -2   9   9       21.51       26.78      1.88 o 
  -1   9   9        5.31        5.39      0.97 o 
   0   9   9      311.17      302.66      5.37 o 
   1   9   9       42.01       34.11      3.62 o 
   2   9   9      224.35      210.61      4.23 o 
   3   9   9      218.14      209.59      5.83 o 
   4   9   9       11.72       18.02      1.37 o 
   5   9   9       22.78       23.37      1.88 o 
   6   9   9        4.11        5.93      1.67 o 
   7   9   9       30.88       31.07      2.48 o 
   8   9   9       20.50       27.32      2.82 o 
  -8  10   9      197.56      203.89     10.44 o 
  -7  10   9       29.92       24.58      3.30 o 
  -6  10   9        3.14        5.12      1.79 o 
  -5  10   9        7.39        6.92      1.56 o 
  -4  10   9       39.48       38.39      2.62 o 
  -3  10   9     1623.57     1555.84     21.12 o 
  -2  10   9     1409.74     1377.95     18.74 o 
  -1  10   9      254.10      229.53      4.71 o 
   0  10   9      115.84      114.93      2.80 o 
   1  10   9      526.09      483.72      6.99 o 
   2  10   9       43.14       51.01      2.50 o 
   3  10   9        0.30        0.01      0.98 o 
   4  10   9        0.89        1.86      1.22 o 
   5  10   9      161.03      174.93      4.15 o 
   6  10   9        5.88        4.99      1.57 o 
   7  10   9       60.03       61.83      4.82 o 
   8  10   9        4.74        4.92      2.15 o 
  -7  11   9       72.76       69.93      5.85 o 
  -6  11   9        8.35        9.56      2.11 o 
  -5  11   9      317.25      324.61      7.45 o 
  -4  11   9        4.76        5.41      1.42 o 
  -3  11   9       60.12       58.03      3.10 o 
  -2  11   9       21.36       19.17      1.96 o 
  -1  11   9      114.77      113.95      3.48 o 
   0  11   9      178.52      165.51      4.23 o 
   1  11   9      690.49      619.59      8.55 o 
   2  11   9        9.06        7.98      1.31 o 
   3  11   9       37.24       38.87      2.40 o 
   4  11   9       98.46      109.85      4.39 o 
   5  11   9      127.75      130.58      4.05 o 
   6  11   9      269.39      270.93      7.69 o 
   7  11   9      164.75      165.89      5.67 o 
  -7  12   9       82.78       87.81      7.54 o 
  -6  12   9        0.01        2.82      2.17 o 
  -5  12   9      257.73      255.40      6.67 o 
  -4  12   9       47.10       45.90      3.00 o 
  -3  12   9      401.79      389.33     12.90 o 
  -2  12   9      470.13      440.93      8.29 o 
  -1  12   9        5.63        7.33      1.21 o 
   0  12   9      214.25      182.30      4.25 o 
   1  12   9        2.37        1.22      1.74 o 
   2  12   9        1.35        0.14      1.00 o 
   3  12   9       25.79       28.31      2.16 o 
   4  12   9       20.66       20.80      2.06 o 
   5  12   9       12.39       13.99      2.05 o 
   6  12   9        1.72        2.77      2.69 o 
   7  12   9       75.03       77.82      4.26 o 
  -7  13   9        4.09        5.91      2.95 o 
  -6  13   9        2.97        3.30      2.23 o 
  -5  13   9       88.33       91.43      5.00 o 
  -4  13   9      277.96      291.54      7.65 o 
  -3  13   9       47.42       43.84      3.14 o 
  -2  13   9       17.34       12.40      1.77 o 
  -1  13   9      102.43       97.22      3.88 o 
   0  13   9      368.51      337.21      6.14 o 
   1  13   9       15.49       13.87      1.77 o 
   2  13   9       41.48       42.65      2.54 o 
   3  13   9       13.40       17.22      1.89 o 
   4  13   9        3.21        1.88      1.47 o 
   5  13   9        1.98        7.11      3.09 o 
   6  13   9      123.50      134.45      6.46 o 
   7  13   9        2.17        1.72      3.28 o 
  -7  14   9        0.02        2.00      2.93 o 
  -6  14   9        8.16        6.23      2.66 o 
  -5  14   9       64.16       56.68      4.42 o 
  -4  14   9        0.49       -1.37      1.37 o 
  -3  14   9      180.17      166.16      9.34 o 
  -2  14   9        5.41        6.64      1.77 o 
  -1  14   9       60.77       66.22      3.50 o 
   0  14   9      233.84      224.44      4.97 o 
   1  14   9        3.03        1.44      1.21 o 
   2  14   9      111.80      112.84      4.17 o 
   3  14   9        5.38        7.44      1.64 o 
   4  14   9       52.07       53.12      3.60 o 
   5  14   9       36.67       36.54      3.50 o 
   6  14   9       52.26       52.51      4.49 o 
   7  14   9       28.17       18.06      5.42 o 
  -6  15   9       10.40       12.51      3.12 o 
  -5  15   9        2.98        1.73      2.04 o 
  -4  15   9       71.55       67.11      4.33 o 
  -3  15   9       12.26        7.76      2.66 o 
  -2  15   9       32.91       28.63      2.35 o 
  -1  15   9       77.11       80.25      3.94 o 
   0  15   9        0.40        0.05      1.08 o 
   1  15   9        1.98        3.92      1.31 o 
   2  15   9       28.59       25.77      2.45 o 
   3  15   9       47.63       47.54      3.11 o 
   4  15   9        0.98        0.56      1.47 o 
   5  15   9        0.06       -1.53      2.72 o 
   6  15   9       33.55       27.60      3.63 o 
  -6  16   9        0.69        2.41      2.68 o 
  -5  16   9       24.21       26.40      3.49 o 
  -4  16   9       12.04        9.21      2.36 o 
  -3  16   9       11.29       12.87      2.53 o 
  -2  16   9       26.00       19.99      2.17 o 
  -1  16   9        7.11        6.18      1.63 o 
   0  16   9        6.00        1.17      1.30 o 
   1  16   9        1.30       -1.22      1.22 o 
   2  16   9       44.83       42.93      2.91 o 
   3  16   9        6.40        5.56      2.08 o 
   4  16   9       27.13       24.39      2.84 o 
   5  16   9      173.27      150.04      6.85 o 
   6  16   9        0.93        1.11      2.54 o 
  -5  17   9       14.93       11.19      3.03 o 
  -4  17   9        2.31        2.41      1.86 o 
  -3  17   9        0.18        0.54      1.58 o 
  -2  17   9       40.90       36.82      2.86 o 
  -1  17   9      468.90      426.82      9.04 o 
   0  17   9       39.99       39.03      2.79 o 
   1  17   9       13.46       12.15      1.93 o 
   2  17   9       98.77      108.95      4.29 o 
   3  17   9       32.78       27.51      2.66 o 
   4  17   9        8.21        6.25      2.12 o 
   5  17   9      244.25      232.58     10.24 o 
  -5  18   9        5.15       10.91      3.11 o 
  -4  18   9       12.38       13.78      2.76 o 
  -3  18   9        5.08        6.78      2.09 o 
  -2  18   9       11.45       12.15      2.28 o 
  -1  18   9      114.02      111.90      5.11 o 
   0  18   9       28.07       23.76      2.57 o 
   1  18   9      301.52      310.94      6.81 o 
   2  18   9       90.07       91.31      4.51 o 
   3  18   9        1.82       -0.99      1.87 o 
   4  18   9        4.32        2.17      2.16 o 
   5  18   9       95.62       94.20      6.17 o 
  -4  19   9        0.00       -1.22      2.05 o 
  -3  19   9       15.97       14.53      2.84 o 
  -2  19   9       87.76       83.23      4.88 o 
  -1  19   9        7.60        4.25      1.77 o 
   0  19   9        0.40        2.63      3.44 o 
   1  19   9        7.46        8.80      2.41 o 
   2  19   9        7.37        5.20      2.22 o 
   3  19   9        4.37        5.23      2.76 o 
   4  19   9       21.46       17.46      5.28 o 
  -4  20   9       38.82       38.31     13.15 o 
  -3  20   9      108.28      106.89      6.21 o 
  -2  20   9       17.51       16.79      3.25 o 
  -1  20   9      149.98      152.09      7.41 o 
   0  20   9       31.25       30.17      3.03 o 
   1  20   9        1.74        1.49      2.01 o 
   2  20   9       45.84       49.38      6.14 o 
   3  20   9       16.34       22.09      4.09 o 
  -3  21   9        0.18       -0.61      2.47 o 
  -2  21   9       17.55       16.05      3.14 o 
  -1  21   9       75.19       70.67      5.69 o 
   0  21   9       75.24       84.93      7.66 o 
   1  21   9       26.73       23.14      3.36 o 
   2  21   9      107.44      104.58      6.45 o 
   3  21   9        7.53       12.67      5.16 o 
  -1  22   9       14.45       19.18      5.25 o 
   0  22   9        1.44       -0.95      2.43 o 
   1  22   9        0.81        3.98      3.06 o 
  -8   0  10       12.60       13.79      5.43 o 
  -7   0  10        2.17        4.84      3.53 o 
  -6   0  10       49.41       34.31      5.71 o 
  -5   0  10       84.40       69.46      6.97 o 
  -4   0  10       95.80       47.12      4.03 o 
  -3   0  10      170.43      137.72      4.67 o 
  -2   0  10       35.75       49.22      4.54 o 
  -1   0  10      451.08      394.05      8.39 o 
   0   0  10      720.44      790.41     18.57 o 
   2   0  10        3.66        4.30      1.37 o 
   3   0  10      220.40      237.89      5.16 o 
   4   0  10       39.35       42.67      3.95 o 
   5   0  10      403.05      402.22      8.51 o 
   6   0  10      674.32      634.31     17.92 o 
   7   0  10        8.41       16.41      4.25 o 
   8   0  10        1.72       -0.09      2.34 o 
  -8   1  10       22.49       17.21      4.06 o 
  -7   1  10       27.58       34.29      4.68 o 
  -6   1  10        4.87        3.48      1.95 o 
  -5   1  10        8.03        7.15      1.82 o 
  -4   1  10      702.37      573.91     10.83 o 
  -3   1  10       27.53       17.76      1.37 o 
  -2   1  10      881.25      820.28      9.89 o 
  -1   1  10       95.33       89.65      2.65 o 
   0   1  10       16.46       20.34      1.47 o 
   1   1  10       88.68       27.26     17.52 o 
   2   1  10      245.44      260.63      4.84 o 
   3   1  10      115.96      113.05      2.58 o 
   4   1  10     1054.97     1047.10     12.11 o 
   5   1  10      465.01      464.14      6.89 o 
   6   1  10        2.52        0.57      3.33 o 
   7   1  10       34.90       35.38      3.06 o 
   8   1  10       83.20       82.58      4.52 o 
  -8   2  10       15.27       11.44      5.38 o 
  -7   2  10      269.50      250.26     10.61 o 
  -6   2  10       33.65       30.46      3.90 o 
  -5   2  10       52.28       51.97      3.81 o 
  -4   2  10       55.19       44.99      2.74 o 
  -3   2  10      950.64      849.97     12.84 o 
  -2   2  10       37.12       25.15      2.04 o 
  -1   2  10        0.22        1.41      0.77 o 
   0   2  10       12.59       16.44      2.40 o 
   1   2  10      735.47      251.02    225.60 o 
   2   2  10       65.56       79.75      2.77 o 
   3   2  10      529.86      520.82      6.73 o 
   4   2  10       72.11       72.90      2.40 o 
   5   2  10      118.84      122.80      3.16 o 
   6   2  10       64.45       59.95      2.86 o 
   7   2  10      103.78      105.47      4.12 o 
   8   2  10       28.42       28.03      3.01 o 
  -8   3  10        7.16        8.18      3.40 o 
  -7   3  10      186.42      201.30      9.40 o 
  -6   3  10       10.58       10.47      2.41 o 
  -5   3  10       25.58       19.85      2.52 o 
  -4   3  10      324.82      291.02      9.49 o 
  -3   3  10       26.13       22.70      1.52 o 
  -2   3  10       50.21       46.42      3.98 o 
  -1   3  10     1454.16     1437.38     49.84 o 
   0   3  10       42.00       46.89      5.54 o 
   1   3  10      344.05      338.86     17.08 o 
   2   3  10        6.72       11.76      1.29 o 
   3   3  10        3.40        5.64      1.06 o 
   4   3  10      250.50      239.99      3.71 o 
   5   3  10        5.26        9.11      1.33 o 
   6   3  10        4.70        5.01      1.42 o 
   7   3  10      135.63      145.08      4.70 o 
   8   3  10      184.09      193.99      6.04 o 
  -8   4  10      119.09      103.99     16.01 o 
  -7   4  10       14.21       12.78      3.43 o 
  -6   4  10       68.47       57.11      4.06 o 
  -5   4  10       93.04       87.29      4.26 o 
  -4   4  10      370.98      290.75      6.77 o 
  -3   4  10      168.75      136.74      2.81 o 
  -2   4  10      412.16      389.32     18.41 o 
  -1   4  10     2000.68     1926.98     64.41 o 
   0   4  10        8.83       18.46      1.48 o 
   1   4  10       22.03       19.35      2.17 o 
   2   4  10      880.85      958.20     14.56 o 
   3   4  10      127.07      145.21      3.44 o 
   4   4  10       18.20       17.75      1.20 o 
   5   4  10       65.45       64.68      2.64 o 
   6   4  10       11.72        9.61      1.77 o 
   7   4  10       44.99       39.18      2.85 o 
   8   4  10      143.69      159.05      5.82 o 
  -8   5  10       11.26        6.65      3.32 o 
  -7   5  10        0.19        1.32      2.17 o 
  -6   5  10        3.42        3.87      1.71 o 
  -5   5  10        8.92        9.77      1.90 o 
  -4   5  10      150.40      138.90      5.30 o 
  -3   5  10      193.09      188.21      5.19 o 
  -2   5  10       64.15       57.64      2.98 o 
  -1   5  10      219.12      189.48      6.18 o 
   0   5  10       60.61       71.90      2.85 o 
   1   5  10       25.77       20.90      1.71 o 
   2   5  10        0.04        0.17      0.81 o 
   3   5  10      189.67      182.93      3.48 o 
   4   5  10       49.71       47.29      1.82 o 
   5   5  10        2.47        1.44      1.06 o 
   6   5  10       60.65       61.35      3.25 o 
   7   5  10       34.67       32.30      2.55 o 
   8   5  10       16.50       14.13      2.43 o 
  -8   6  10       16.74       22.96      4.60 o 
  -7   6  10      112.32      111.90      8.01 o 
  -6   6  10       59.43       61.45      4.32 o 
  -5   6  10       54.34       52.68      3.57 o 
  -4   6  10       25.51       24.65      2.03 o 
  -3   6  10       32.14       33.70      1.82 o 
  -2   6  10      415.09      389.48      8.82 o 
  -1   6  10     1032.57      982.41     17.58 o 
   0   6  10      519.81      517.09     14.64 o 
   1   6  10       80.54       74.54      2.71 o 
   2   6  10      177.53      161.31      4.09 o 
   3   6  10       20.49       22.82      1.51 o 
   4   6  10       15.05       18.82      1.32 o 
   5   6  10        4.27        2.85      1.11 o 
   6   6  10       33.45       45.83      6.65 o 
   7   6  10        1.41        1.25      1.53 o 
   8   6  10       37.11       39.22      3.25 o 
  -8   7  10      432.64      437.07     16.04 o 
  -7   7  10       57.10       60.95      5.30 o 
  -6   7  10       68.06       62.37      4.40 o 
  -5   7  10        9.32        3.18      1.44 o 
  -4   7  10       32.85       23.36      2.05 o 
  -3   7  10      482.47      418.56      7.94 o 
  -2   7  10      922.95      882.69     16.31 o 
  -1   7  10      195.86      164.81      3.09 o 
   0   7  10       16.05       13.26      1.29 o 
   1   7  10       32.77       24.95      1.79 o 
   2   7  10       45.50       64.91      2.50 o 
   3   7  10      100.12      104.51      2.85 o 
   4   7  10       13.33       13.45      1.32 o 
   5   7  10        1.31        2.02      0.99 o 
   6   7  10       14.46       13.61      1.90 o 
   7   7  10       10.23        8.39      2.05 o 
   8   7  10        0.02        3.36      1.98 o 
  -8   8  10       39.28       47.07      8.77 o 
  -7   8  10       44.89       38.90      4.44 o 
  -6   8  10       54.10       60.82      5.76 o 
  -5   8  10       18.04       10.24      1.83 o 
  -4   8  10        0.06        1.59      1.12 o 
  -3   8  10       69.69       67.03      3.01 o 
  -2   8  10     4139.43     4047.81     45.06 o 
  -1   8  10       15.38       22.16      1.54 o 
   0   8  10      541.44      503.98      8.23 o 
   1   8  10      563.48      510.33      8.54 o 
   2   8  10        3.85        2.55      0.92 o 
   3   8  10       73.03       60.87      3.35 o 
   4   8  10      494.50      483.96      7.94 o 
   5   8  10       23.20       23.71      1.65 o 
   6   8  10      185.63      198.17      5.10 o 
   7   8  10       16.60       16.46      2.30 o 
   8   8  10        1.02        2.24      1.94 o 
  -8   9  10       36.47       38.13      5.87 o 
  -7   9  10       24.52       31.89      4.86 o 
  -6   9  10        1.33        1.04      2.94 o 
  -5   9  10        8.64       14.27      2.43 o 
  -4   9  10        9.26        8.80      1.63 o 
  -3   9  10      180.96      169.81      4.33 o 
  -2   9  10      241.56      228.34      5.77 o 
  -1   9  10       87.30       99.34      3.18 o 
   0   9  10        0.27        2.12      0.92 o 
   1   9  10       46.51       78.33      2.99 o 
   2   9  10       72.99       66.23      2.47 o 
   3   9  10        0.00       -0.15      1.36 o 
   4   9  10        1.23        2.15      1.33 o 
   5   9  10        0.32        1.36      1.07 o 
   6   9  10        0.73        0.07      1.27 o 
   7   9  10        4.40        5.18      2.00 o 
   8   9  10        3.00        6.24      2.16 o 
  -7  10  10        4.71        2.33      2.13 o 
  -6  10  10        3.11        2.41      1.69 o 
  -5  10  10        0.23        1.79      1.34 o 
  -4  10  10       69.93       73.59      3.91 o 
  -3  10  10      266.98      275.65      6.00 o 
  -2  10  10      390.53      402.80      8.65 o 
  -1  10  10      193.54      180.37      4.36 o 
   0  10  10       53.36       47.18      3.03 o 
   1  10  10      290.66      272.82      6.26 o 
   2  10  10       94.91       84.98      3.58 o 
   3  10  10      114.52      109.24      3.53 o 
   4  10  10        6.70        6.18      1.57 o 
   5  10  10      192.33      196.70      5.12 o 
   6  10  10        7.61        9.10      1.57 o 
   7  10  10        5.51        5.97      1.84 o 
  -7  11  10        0.16        1.08      2.27 o 
  -6  11  10       21.82       29.15      3.29 o 
  -5  11  10       13.32       11.35      1.95 o 
  -4  11  10      133.71      125.74      4.47 o 
  -3  11  10        0.50       -0.84      1.00 o 
  -2  11  10      186.61      178.66      4.66 o 
  -1  11  10      202.93      197.20      4.81 o 
   0  11  10       14.23        9.69      2.00 o 
   1  11  10        1.62        1.41      1.02 o 
   2  11  10        1.12       -1.02      1.02 o 
   3  11  10       18.03       18.89      1.85 o 
   4  11  10        6.46        4.92      1.45 o 
   5  11  10      107.47      111.57      4.24 o 
   6  11  10        0.77       -1.70      1.70 o 
   7  11  10        0.00       -1.63      1.85 o 
  -7  12  10        0.03       -2.23      2.23 o 
  -6  12  10        0.11        0.04      1.82 o 
  -5  12  10       30.96       30.71      2.77 o 
  -4  12  10        3.63        3.29      1.41 o 
  -3  12  10       28.55       27.85      2.37 o 
  -2  12  10      129.38      124.96      4.21 o 
  -1  12  10       14.36       15.32      1.64 o 
   0  12  10       13.01       14.30      1.62 o 
   1  12  10      359.09      328.19      6.43 o 
   2  12  10      328.90      349.95     12.28 o 
   3  12  10        4.92        3.99      1.31 o 
   4  12  10       32.10       39.83      2.65 o 
   5  12  10        7.64        8.47      1.92 o 
   6  12  10        2.26        0.32      2.12 o 
   7  12  10       57.48       53.51      4.09 o 
  -7  13  10       29.02       28.06      4.65 o 
  -6  13  10       10.46       16.76      3.22 o 
  -5  13  10       25.62       32.65      3.45 o 
  -4  13  10      164.77      164.40      6.74 o 
  -3  13  10      225.72      227.69      6.32 o 
  -2  13  10       87.26       89.86      4.33 o 
  -1  13  10       32.15       25.04      2.23 o 
   0  13  10       81.56       78.70      3.71 o 
   1  13  10        7.00       10.02      1.40 o 
   2  13  10       58.04       57.01      3.11 o 
   3  13  10        0.49        1.66      1.20 o 
   4  13  10       63.81       63.54      4.05 o 
   5  13  10       12.34        9.74      2.09 o 
   6  13  10       15.90        9.00      2.67 o 
   7  13  10        3.57        7.97      2.46 o 
  -6  14  10       27.50       29.84      4.07 o 
  -5  14  10      291.56      298.89      9.09 o 
  -4  14  10        9.27       10.59      2.11 o 
  -3  14  10        0.50       -1.24      1.44 o 
  -2  14  10      471.00      463.56     10.91 o 
  -1  14  10      441.93      407.69      8.26 o 
   0  14  10      119.24      104.54      4.72 o 
   1  14  10       15.76       20.40      1.88 o 
   2  14  10       35.81       38.26      3.61 o 
   3  14  10        1.30        0.93      1.73 o 
   4  14  10        6.16        5.07      1.90 o 
   5  14  10       24.31       26.81      2.57 o 
   6  14  10        0.22        0.05      2.32 o 
  -6  15  10        1.61        1.70      2.69 o 
  -5  15  10      202.43      196.91      7.70 o 
  -4  15  10        2.38        2.39      1.80 o 
  -3  15  10        9.45        7.80      2.08 o 
  -2  15  10       87.62       72.51      4.62 o 
  -1  15  10      230.11      226.86      6.02 o 
   0  15  10       23.78       22.46      2.35 o 
   1  15  10      200.50      193.27      4.87 o 
   2  15  10       22.46       28.07      2.35 o 
   3  15  10        1.88        1.31      1.67 o 
   4  15  10       16.38       16.10      2.23 o 
   5  15  10        9.53        5.60      2.97 o 
   6  15  10       10.25       10.92      2.98 o 
  -6  16  10       91.75       96.15      7.76 o 
  -5  16  10      139.12      152.20      7.78 o 
  -4  16  10       80.61       80.06      5.30 o 
  -3  16  10        0.94       -1.13      1.98 o 
  -2  16  10       49.27       50.94      3.18 o 
  -1  16  10        1.45        1.35      1.41 o 
   0  16  10       67.69       71.84      4.18 o 
   1  16  10       23.24       23.98      2.21 o 
   2  16  10        9.15        8.53      1.91 o 
   3  16  10        3.93        2.36      2.13 o 
   4  16  10       49.89       49.70      3.30 o 
   5  16  10       26.15       29.44      3.56 o 
   6  16  10       31.83       36.13      7.25 o 
  -5  17  10        0.41        0.39      2.63 o 
  -4  17  10       11.86        8.05      2.75 o 
  -3  17  10       32.76       26.53      2.96 o 
  -2  17  10       22.82       19.85      2.32 o 
  -1  17  10      141.76      132.99      5.36 o 
   0  17  10        0.01        0.13      1.59 o 
   1  17  10        0.03       -0.17      1.36 o 
   2  17  10       78.31       85.38      4.15 o 
   3  17  10       11.33       13.12      2.29 o 
   4  17  10      248.59      247.98     10.93 o 
   5  17  10        0.58        4.60      2.65 o 
  -5  18  10        0.22        1.49      2.69 o 
  -4  18  10       29.79       30.89      4.43 o 
  -3  18  10        3.69        2.55      2.04 o 
  -2  18  10       54.13       54.01      3.55 o 
  -1  18  10       16.89       16.88      4.12 o 
   0  18  10       72.83       73.75      4.54 o 
   1  18  10        0.00       -1.39      1.39 o 
   2  18  10       22.49       25.02      2.87 o 
   3  18  10       11.94       12.79      2.72 o 
   4  18  10        8.69        8.59      2.59 o 
   5  18  10        4.20        6.78      5.00 o 
  -4  19  10       11.48       11.72      3.45 o 
  -3  19  10        0.78        3.21      2.06 o 
  -2  19  10       12.50       10.77      2.61 o 
  -1  19  10       17.83       15.99      2.86 o 
   0  19  10       55.22       53.06      4.40 o 
   1  19  10       10.11        6.85      2.86 o 
   2  19  10       36.82       40.23      3.29 o 
   3  19  10       45.46       41.62      6.67 o 
   4  19  10       43.43       47.94      4.16 o 
  -3  20  10       67.43       66.84      5.53 o 
  -2  20  10       35.30       38.01      3.91 o 
  -1  20  10       99.03       95.51      5.45 o 
   0  20  10       79.68       77.42      8.64 o 
   1  20  10        4.34        0.24      2.32 o 
   2  20  10        5.44       -0.10      4.44 o 
   3  20  10       43.19       45.78      5.70 o 
  -2  21  10       13.92       11.59      3.16 o 
  -1  21  10       50.74       44.05      4.93 o 
   0  21  10       27.05       24.54      3.69 o 
   1  21  10        0.02        3.55      2.96 o 
   2  21  10        8.21        8.90      3.74 o 
  -8   1  11       13.50       16.44      4.79 o 
  -7   1  11        2.17        2.76      5.21 o 
  -6   1  11        1.05        8.71      2.37 o 
  -5   1  11        1.13        5.49      1.73 o 
  -4   1  11      332.76      267.08      6.45 o 
  -3   1  11      786.52      621.33      9.36 o 
  -2   1  11       95.30      102.23      2.32 o 
  -1   1  11      290.42      297.57      4.34 o 
   0   1  11       21.20       22.01      1.80 o 
   1   1  11       37.58        5.86      7.45 o 
   2   1  11       50.92       63.25      3.02 o 
   3   1  11        0.78        0.50      0.70 o 
   4   1  11      117.97      110.30      3.06 o 
   5   1  11       56.83       52.54      2.47 o 
   6   1  11      346.14      333.70      7.02 o 
   7   1  11        8.13        5.15      2.17 o 
   8   1  11      158.96      162.98      5.52 o 
  -8   2  11       46.31       46.74      5.83 o 
  -7   2  11        1.66       -0.84      2.17 o 
  -6   2  11      137.72      144.01      7.12 o 
  -5   2  11       11.89        4.72      1.65 o 
  -4   2  11        3.43        4.24      1.20 o 
  -3   2  11      202.26      162.25      7.85 o 
  -2   2  11     1281.79     1207.12     25.14 o 
  -1   2  11        8.14        6.07      1.21 o 
   0   2  11       16.22        3.70      2.07 o 
   1   2  11        3.78        1.61      0.97 o 
   2   2  11       87.97       75.74      2.96 o 
   3   2  11        3.74        1.25      0.91 o 
   4   2  11     1223.28     1218.01     13.84 o 
   5   2  11        1.33        3.27      1.21 o 
   6   2  11      287.02      270.84      7.54 o 
   7   2  11        2.04        0.34      2.47 o 
   8   2  11        5.31        3.14      2.16 o 
  -8   3  11        7.22       10.28      3.52 o 
  -7   3  11      147.00      150.66      8.57 o 
  -6   3  11       36.33       37.65      3.89 o 
  -5   3  11        7.08        3.07      1.56 o 
  -4   3  11       12.93        7.61      1.44 o 
  -3   3  11       62.19       49.49      2.13 o 
  -2   3  11       21.86       28.08      2.32 o 
  -1   3  11       93.03       78.92     14.92 o 
   0   3  11      515.33      217.73    135.69 o 
   1   3  11        2.61        1.44      0.91 o 
   2   3  11       72.29       69.67      2.98 o 
   3   3  11      170.68      177.27      4.26 o 
   4   3  11       87.56       84.92      2.70 o 
   5   3  11      308.50      296.42      5.84 o 
   6   3  11      491.00      476.18      9.63 o 
   7   3  11      105.53      104.03      4.85 o 
   8   3  11        1.34        0.34      2.05 o 
  -8   4  11      107.17       92.87      8.04 o 
  -7   4  11       41.78       49.51      5.46 o 
  -6   4  11       66.78       66.15      6.26 o 
  -5   4  11        3.67        3.18      1.52 o 
  -4   4  11      568.99      489.63     12.08 o 
  -3   4  11        1.91        6.86      1.49 o 
  -2   4  11     2415.35     2202.26     41.68 o 
  -1   4  11      100.29       68.35      3.70 o 
   0   4  11       71.05       80.28      3.45 o 
   1   4  11      447.59      448.36      8.40 o 
   2   4  11       55.61       54.77      2.68 o 
   3   4  11       52.16       51.51      3.05 o 
   4   4  11      832.92      836.96      9.97 o 
   5   4  11       45.83       47.87      2.60 o 
   6   4  11      223.61      229.55      6.26 o 
   7   4  11      126.88      123.87      5.08 o 
   8   4  11        8.08        8.53      2.35 o 
  -8   5  11       27.79       33.04      5.21 o 
  -7   5  11        2.31       -1.40      2.09 o 
  -6   5  11       88.79       99.59      6.69 o 
  -5   5  11        1.35        0.00      1.31 o 
  -4   5  11       93.87      101.00      4.04 o 
  -3   5  11       78.70       70.74      3.95 o 
  -2   5  11      799.37      729.22     13.04 o 
  -1   5  11        2.07       -0.27      0.96 o 
   0   5  11        6.48        4.53      1.09 o 
   1   5  11       29.44       45.59      2.31 o 
   2   5  11       33.41       34.33      2.17 o 
   3   5  11       53.99       48.14      2.58 o 
   4   5  11        0.17       -0.40      0.95 o 
   5   5  11        1.17        0.66      1.11 o 
   6   5  11      100.17      100.65      4.41 o 
   7   5  11      286.35      276.34     12.98 o 
   8   5  11        0.70       -1.70      2.48 o 
  -8   6  11        2.18        5.97      6.16 o 
  -7   6  11       14.56        8.79      3.00 o 
  -6   6  11       84.93       95.57      5.38 o 
  -5   6  11      133.69      129.77      6.33 o 
  -4   6  11       18.65       25.71      2.21 o 
  -3   6  11        3.81        3.17      1.22 o 
  -2   6  11      151.12      153.40      5.16 o 
  -1   6  11       12.03       14.43      1.94 o 
   0   6  11       98.35       72.98      5.34 o 
   1   6  11       16.05        5.18      1.06 o 
   2   6  11      119.44       98.67      3.46 o 
   3   6  11        2.98        1.51      1.08 o 
   4   6  11      189.59      192.98      4.75 o 
   5   6  11       40.40       44.52      2.20 o 
   6   6  11       42.03       43.88      3.80 o 
   7   6  11      115.13      119.21      5.16 o 
   8   6  11       10.91       10.74      2.75 o 
  -8   7  11       88.13       88.64      9.87 o 
  -7   7  11       19.03       19.24      4.80 o 
  -6   7  11       83.68       73.64      4.85 o 
  -5   7  11       29.26       30.94      3.45 o 
  -4   7  11       17.47       14.93      1.79 o 
  -3   7  11       32.86       24.49      2.58 o 
  -2   7  11      139.87      128.82      4.79 o 
  -1   7  11      423.44      374.36      7.02 o 
   0   7  11       34.30       19.73      1.89 o 
   1   7  11       40.29       39.11      2.29 o 
   2   7  11      598.42      542.03      9.20 o 
   3   7  11      124.01      113.20      3.78 o 
   4   7  11       10.47        8.97      1.33 o 
   5   7  11       55.74       60.58      3.02 o 
   6   7  11      145.60      148.25      4.44 o 
   7   7  11       50.08       48.42      3.59 o 
   8   7  11      119.78      131.75     10.32 o 
  -8   8  11       68.87       80.86     10.11 o 
  -7   8  11       64.29       84.58      6.22 o 
  -6   8  11       30.46       30.12      3.32 o 
  -5   8  11        1.66        1.72      1.31 o 
  -4   8  11      130.40      133.92      5.02 o 
  -3   8  11       11.93       11.89      1.49 o 
  -2   8  11        7.35        3.74      0.97 o 
  -1   8  11      325.24      296.41      5.62 o 
   0   8  11      456.06      433.11      7.49 o 
   1   8  11      340.75      301.97      6.10 o 
   2   8  11      481.62      408.24      7.72 o 
   3   8  11       29.95       38.90      2.44 o 
   4   8  11      109.97      102.54      3.82 o 
   5   8  11       59.30       63.95      3.25 o 
   6   8  11       59.82       63.75      3.03 o 
   7   8  11       92.11       99.91      5.37 o 
   8   8  11       11.96       14.10      3.07 o 
  -7   9  11        0.89        0.27      2.28 o 
  -6   9  11      385.02      383.20     12.80 o 
  -5   9  11      140.59      144.21      5.53 o 
  -4   9  11        0.06        0.70      1.15 o 
  -3   9  11       92.83       92.99      4.74 o 
  -2   9  11      225.51      240.52      5.02 o 
  -1   9  11      189.41      182.57      4.30 o 
   0   9  11      766.17      726.87     11.22 o 
   1   9  11      373.67      306.71      6.33 o 
   2   9  11        8.02        5.71      1.23 o 
   3   9  11      178.12      179.17      3.77 o 
   4   9  11        0.19        0.55      1.00 o 
   5   9  11       86.17       88.46      3.34 o 
   6   9  11        3.56        4.37      1.92 o 
   7   9  11        7.66       15.33      2.68 o 
  -7  10  11      198.47      200.76      9.29 o 
  -6  10  11        7.17        5.00      2.29 o 
  -5  10  11       20.38       22.35      2.55 o 
  -4  10  11       19.24       19.22      2.20 o 
  -3  10  11       72.58       67.37      3.19 o 
  -2  10  11       96.12       97.37      3.66 o 
  -1  10  11       20.86       15.41      1.58 o 
   0  10  11        9.43       19.09      2.36 o 
   1  10  11      212.50      175.84      4.65 o 
   2  10  11       34.06       30.91      2.60 o 
   3  10  11      238.10      246.54      5.23 o 
   4  10  11      197.48      222.26      5.62 o 
   5  10  11       13.52       14.49      1.82 o 
   6  10  11       11.29        9.01      2.17 o 
   7  10  11       46.53       43.88      4.20 o 
  -7  11  11       57.50       54.02      4.90 o 
  -6  11  11       23.18       25.13      3.16 o 
  -5  11  11        0.57        1.25      1.37 o 
  -4  11  11        1.62        0.80      1.24 o 
  -3  11  11      141.15      137.50      5.39 o 
  -2  11  11      202.01      200.28      6.67 o 
  -1  11  11       47.27       44.07      2.58 o 
   0  11  11       37.41       35.63      2.42 o 
   1  11  11       23.60       27.03      2.21 o 
   2  11  11        0.21        0.66      1.31 o 
   3  11  11       17.22       17.74      1.79 o 
   4  11  11        0.49        2.43      1.43 o 
   5  11  11        8.32        8.97      1.84 o 
   6  11  11       45.15       46.43      3.32 o 
   7  11  11        1.83        1.06      2.43 o 
  -7  12  11        0.05       -2.28      2.28 o 
  -6  12  11        6.79        8.00      2.33 o 
  -5  12  11        8.94       11.24      1.92 o 
  -4  12  11        1.42        0.59      1.26 o 
  -3  12  11       22.96       20.20      2.18 o 
  -2  12  11      223.73      230.47      5.64 o 
  -1  12  11      182.36      182.86      4.82 o 
   0  12  11        0.24        1.07      1.12 o 
   1  12  11      164.30      146.61      6.29 o 
   2  12  11       37.50       40.17      2.91 o 
   3  12  11        1.05        1.09      1.18 o 
   4  12  11       55.60       57.30      3.97 o 
   5  12  11       15.52       16.94      2.25 o 
   6  12  11        4.83        3.43      1.80 o 
   7  12  11       17.12       21.20      3.61 o 
  -6  13  11        0.59        1.18      2.13 o 
  -5  13  11       42.39       44.66      3.55 o 
  -4  13  11       21.64       15.88      3.79 o 
  -3  13  11        8.14        8.81      2.21 o 
  -2  13  11      244.28      236.57      6.34 o 
  -1  13  11      233.81      241.79      6.36 o 
   0  13  11        0.62       -0.77      1.31 o 
   1  13  11      128.05      124.60      4.41 o 
   2  13  11      130.84      136.29      4.04 o 
   3  13  11       48.85       46.82      2.82 o 
   4  13  11        3.42        1.85      1.59 o 
   5  13  11        0.07       -1.88      1.88 o 
   6  13  11        7.00        6.92      2.27 o 
  -6  14  11       63.26       57.51      6.30 o 
  -5  14  11        3.52        1.15      1.95 o 
  -4  14  11      180.53      189.74      8.39 o 
  -3  14  11        0.33       -0.69      1.45 o 
  -2  14  11      285.99      277.38     20.40 o 
  -1  14  11      316.38      316.90      8.54 o 
   0  14  11        4.99        9.45      1.80 o 
   1  14  11       49.40       44.99      3.09 o 
   2  14  11      301.84      314.92      8.81 o 
   3  14  11      138.51      152.37      4.93 o 
   4  14  11        2.07        4.97      1.79 o 
   5  14  11        2.51        2.69      2.04 o 
   6  14  11        1.56        3.38      2.59 o 
  -6  15  11       21.87       29.99      4.52 o 
  -5  15  11        0.08       -2.01      2.47 o 
  -4  15  11       52.05       54.93      4.26 o 
  -3  15  11       27.12       27.25      3.12 o 
  -2  15  11       97.35       98.18      6.38 o 
  -1  15  11      318.49      307.62      8.71 o 
   0  15  11       19.99       18.59      2.24 o 
   1  15  11       17.76       17.97      2.33 o 
   2  15  11       42.57       43.76      2.80 o 
   3  15  11      103.35      115.04      4.62 o 
   4  15  11        8.88        6.11      1.92 o 
   5  15  11        2.44        4.42      2.42 o 
   6  15  11       36.17       42.83      4.50 o 
  -5  16  11        4.16        4.87      2.57 o 
  -4  16  11      182.94      185.78      7.41 o 
  -3  16  11       23.63       18.51      2.80 o 
  -2  16  11        8.88       12.72      2.15 o 
  -1  16  11        3.42        1.03      1.59 o 
   0  16  11        1.15       -0.72      1.50 o 
   1  16  11       43.95       39.75      3.21 o 
   2  16  11       87.35       87.71      4.57 o 
   3  16  11       18.98       19.08      2.35 o 
   4  16  11        3.90        2.60      1.91 o 
   5  16  11       26.35       28.29      4.98 o 
  -5  17  11       53.66       63.22      6.21 o 
  -4  17  11        2.58        1.88      2.26 o 
  -3  17  11       30.68       29.66      3.42 o 
  -2  17  11      181.84      183.68      6.15 o 
  -1  17  11        0.00       -0.91      1.54 o 
   0  17  11      111.60      109.54      5.44 o 
   1  17  11       70.70       76.36      5.63 o 
   2  17  11        5.78        9.42      2.24 o 
   3  17  11        1.29        0.03      1.69 o 
   4  17  11       24.09       29.20      4.54 o 
   5  17  11       14.68       12.16      5.80 o 
  -4  18  11       57.07       47.51      7.85 o 
  -3  18  11       14.32       18.64      3.18 o 
  -2  18  11       12.50        9.43      1.94 o 
  -1  18  11        1.37        0.76      1.89 o 
   0  18  11      189.65      197.08      6.80 o 
   1  18  11        1.25       -0.11      2.09 o 
   2  18  11       44.40       37.74      3.38 o 
   3  18  11        0.12        0.07      2.25 o 
   4  18  11        2.10        0.96      2.37 o 
  -4  19  11       63.22       66.41      6.47 o 
  -3  19  11       11.21        9.36      2.62 o 
  -2  19  11       51.78       54.53      4.86 o 
  -1  19  11       17.19       19.40      5.93 o 
   0  19  11        0.16       -1.56      2.57 o 
   1  19  11        0.07       -1.05      2.07 o 
   2  19  11       26.47       30.34      6.16 o 
   3  19  11        0.00       -2.64      2.64 o 
  -3  20  11        8.85        5.07      2.73 o 
  -2  20  11       74.37       72.49      6.04 o 
  -1  20  11        0.32       -0.30      1.98 o 
   0  20  11        0.35        2.09      2.38 o 
   1  20  11        7.15        3.67      2.61 o 
   2  20  11        1.73        4.79      3.19 o 
   3  20  11        2.04        0.02      4.95 o 
  -1  21  11       10.11        3.58      2.36 o 
   0  21  11      622.77      649.96     21.38 o 
   1  21  11      104.49      109.72      8.89 o 
  -8   0  12      111.93      113.94     12.63 o 
  -7   0  12      310.98      305.79     16.95 o 
  -6   0  12       17.91       20.03      4.71 o 
  -5   0  12       87.26       93.00      8.24 o 
  -4   0  12      425.94      344.47     14.67 o 
  -3   0  12      613.43      567.84     12.60 o 
  -2   0  12      442.88      398.70      9.17 o 
  -1   0  12      434.41      402.90      9.03 o 
   0   0  12     4306.26     4361.53     88.21 o 
   1   0  12        0.31        2.55      1.53 o 
   2   0  12       67.83       61.66      4.38 o 
   3   0  12      490.44      518.33     13.37 o 
   4   0  12      110.86      101.60      3.80 o 
   5   0  12      126.33      125.15      4.64 o 
   6   0  12      250.01      223.26      8.99 o 
   7   0  12       42.14       37.19      4.03 o 
   8   0  12       14.94       15.23      3.43 o 
  -8   1  12       78.90       90.46      8.03 o 
  -7   1  12      136.98      118.86      8.20 o 
  -6   1  12      175.92      169.50      7.72 o 
  -5   1  12       23.95       18.79      5.22 o 
  -4   1  12      105.01      110.09      4.07 o 
  -3   1  12        6.37        6.31      1.19 o 
  -2   1  12      486.23      436.74      6.92 o 
  -1   1  12     1655.28     1530.15     21.23 o 
   0   1  12      608.35      631.34     11.49 o 
   1   1  12      125.76      111.83      4.58 o 
   2   1  12       73.34       67.24      3.21 o 
   3   1  12        2.20        2.42      0.74 o 
   4   1  12      261.88      257.60      4.18 o 
   5   1  12      645.82      653.88      9.00 o 
   6   1  12        3.54        7.64      1.95 o 
   7   1  12       49.40       45.74      3.09 o 
   8   1  12        3.38        3.56      2.08 o 
  -8   2  12        0.28        3.45      4.68 o 
  -7   2  12       20.54       22.66      3.90 o 
  -6   2  12        8.88        4.19      2.30 o 
  -5   2  12       11.18       14.48      2.30 o 
  -4   2  12        7.04        6.13      1.38 o 
  -3   2  12      254.95      219.85      5.68 o 
  -2   2  12       97.77       83.34      5.36 o 
  -1   2  12      180.65      179.74      3.33 o 
   0   2  12      358.15      340.94     11.56 o 
   1   2  12       70.73       78.77      3.40 o 
   2   2  12        2.37        3.54      1.65 o 
   3   2  12       14.11       19.17      1.40 o 
   4   2  12       83.50       87.20      2.57 o 
   5   2  12      310.95      326.13      6.29 o 
   6   2  12        6.96        4.11      1.87 o 
   7   2  12       28.80       27.99      2.92 o 
   8   2  12        0.74       -0.53      1.73 o 
  -8   3  12       14.59       20.28      5.31 o 
  -7   3  12       80.70       77.29      6.60 o 
  -6   3  12      136.98      141.80      6.77 o 
  -5   3  12       89.18       87.77      4.66 o 
  -4   3  12       24.99       29.06      2.32 o 
  -3   3  12       57.52       35.57      2.13 o 
  -2   3  12      295.87      282.73      7.25 o 
  -1   3  12      323.59      314.27     10.41 o 
   0   3  12     1596.85     1481.48     22.01 o 
   1   3  12       78.92       79.76      3.38 o 
   2   3  12       83.44       79.14      3.61 o 
   3   3  12      102.39       81.55      3.35 o 
   4   3  12       15.59       17.10      1.68 o 
   5   3  12       55.17       50.18      2.81 o 
   6   3  12       76.64       79.97      4.13 o 
   7   3  12       25.71       24.70      4.43 o 
   8   3  12        3.74        4.22      2.16 o 
  -8   4  12        1.92       -0.31      2.60 o 
  -7   4  12       87.57       99.88     15.43 o 
  -6   4  12       16.23       19.96      3.37 o 
  -5   4  12       30.37       24.59      4.05 o 
  -4   4  12      185.09      160.93      4.83 o 
  -3   4  12      510.57      449.66     10.07 o 
  -2   4  12      220.25      212.03      6.09 o 
  -1   4  12      766.27      695.11     13.71 o 
   0   4  12      234.75      204.65      4.81 o 
   1   4  12      123.20      110.66      3.80 o 
   2   4  12        9.50        3.93      1.33 o 
   3   4  12      279.96      272.80      5.68 o 
   4   4  12       15.38       16.18      1.70 o 
   5   4  12       27.16       29.24      2.16 o 
   6   4  12      129.07      147.58      5.34 o 
   7   4  12       20.56       21.14      2.87 o 
   8   4  12        1.54        3.72      2.18 o 
  -8   5  12       49.53       58.12     11.44 o 
  -7   5  12      255.17      257.71     10.81 o 
  -6   5  12      182.62      194.80      7.43 o 
  -5   5  12      137.83      143.63      5.69 o 
  -4   5  12       52.21       59.98      3.12 o 
  -3   5  12      185.25      159.39      9.86 o 
  -2   5  12        2.12        0.43      0.98 o 
  -1   5  12     3069.56     2904.02     45.43 o 
   0   5  12      139.16      135.14      5.25 o 
   1   5  12      146.10      124.07      4.03 o 
   2   5  12      898.39      772.64     11.93 o 
   3   5  12       24.73       25.53      2.01 o 
   4   5  12        0.76        0.40      1.10 o 
   5   5  12      308.06      331.04      7.31 o 
   6   5  12      119.62      126.31      6.77 o 
   7   5  12       25.93       32.99      3.13 o 
   8   5  12      112.80      111.97      5.17 o 
  -8   6  12      248.63      257.95     27.20 o 
  -7   6  12        6.69       13.62      3.25 o 
  -6   6  12      256.51      263.30      8.86 o 
  -5   6  12       53.86       65.23      6.57 o 
  -4   6  12        4.88        4.21      1.25 o 
  -3   6  12       29.31       28.61      3.19 o 
  -2   6  12        0.07       -0.93      0.93 o 
  -1   6  12      244.77      222.11      6.59 o 
   0   6  12       80.67       64.83      3.36 o 
   1   6  12       82.98       65.24      2.92 o 
   2   6  12       43.07       20.32      1.85 o 
   3   6  12      150.29      152.66      5.70 o 
   4   6  12        6.02       10.28      1.75 o 
   5   6  12        2.16        0.54      1.56 o 
   6   6  12       85.38       90.89      3.97 o 
   7   6  12       96.95      100.41      4.60 o 
   8   6  12        0.75        4.83      2.52 o 
  -8   7  12        0.41       -0.87      2.84 o 
  -7   7  12      106.44      109.97      8.01 o 
  -6   7  12        0.08        0.18      1.83 o 
  -5   7  12        9.77        8.09      1.95 o 
  -4   7  12        0.55        1.19      1.49 o 
  -3   7  12        0.01        0.33      0.90 o 
  -2   7  12      676.64      647.07     21.77 o 
  -1   7  12       12.94       13.99      1.33 o 
   0   7  12      239.74      187.05      4.86 o 
   1   7  12       13.06        9.27      1.33 o 
   2   7  12      187.85      152.10      4.30 o 
   3   7  12      194.94      211.09      5.44 o 
   4   7  12      476.63      453.79      9.43 o 
   5   7  12        0.98        0.66      1.61 o 
   6   7  12      284.02      277.37      7.88 o 
   7   7  12        7.97        8.30      3.02 o 
  -7   8  12      122.79      143.04      8.51 o 
  -6   8  12        0.02        3.10      2.06 o 
  -5   8  12        5.53        4.66      1.65 o 
  -4   8  12        1.17        0.17      1.19 o 
  -3   8  12      156.27      142.41      7.22 o 
  -2   8  12        1.84        2.65      1.49 o 
  -1   8  12       21.15       25.80      2.86 o 
   0   8  12       16.71       16.99      1.68 o 
   1   8  12       55.66       54.64      3.81 o 
   2   8  12       44.71       49.62      2.88 o 
   3   8  12        5.72        5.21      1.81 o 
   4   8  12        3.40        3.11      1.54 o 
   5   8  12       50.84       46.23      3.34 o 
   6   8  12       61.88       58.69      4.34 o 
   7   8  12       15.00       13.92      4.26 o 
  -7   9  12        2.52        3.46      4.03 o 
  -6   9  12       10.07       12.39      2.78 o 
  -5   9  12       48.72       51.00      3.51 o 
  -4   9  12       22.82       23.13      2.26 o 
  -3   9  12       16.70       18.03      2.73 o 
  -2   9  12       22.50       24.37      1.89 o 
  -1   9  12      126.64      121.07      3.62 o 
   0   9  12        0.20        1.33      0.96 o 
   1   9  12        1.12        1.64      1.13 o 
   2   9  12        6.61        3.38      1.36 o 
   3   9  12      144.31      147.63      4.84 o 
   4   9  12       31.09       29.20      3.08 o 
   5   9  12       87.18       85.38      4.36 o 
   6   9  12       15.59       14.83      2.93 o 
   7   9  12        7.68        2.60      3.39 o 
  -7  10  12       32.04       43.06      6.20 o 
  -6  10  12       14.06       16.80      3.09 o 
  -5  10  12        5.19        7.69      1.92 o 
  -4  10  12        4.11        6.89      1.66 o 
  -3  10  12      230.32      206.12      5.97 o 
  -2  10  12        0.03        2.05      1.02 o 
  -1  10  12       31.07       28.52      2.07 o 
   0  10  12      169.23      137.37      4.01 o 
   1  10  12      196.33      165.62      4.59 o 
   2  10  12        0.40       -1.05      1.05 o 
   3  10  12       31.80       31.18      2.58 o 
   4  10  12        0.19        0.71      1.62 o 
   5  10  12       20.51       16.74      2.51 o 
   6  10  12        0.21       -2.13      2.25 o 
   7  10  12       39.28       44.43      6.12 o 
  -7  11  12      150.18      154.71     30.56 o 
  -6  11  12       53.26       59.81      5.25 o 
  -5  11  12        0.46        0.91      1.76 o 
  -4  11  12       50.24       53.75      4.07 o 
  -3  11  12        0.71        0.18      1.07 o 
  -2  11  12      102.35       94.30      4.82 o 
  -1  11  12      230.25      221.99      6.01 o 
   0  11  12       96.72       91.74      3.72 o 
   1  11  12       30.51       24.41      2.23 o 
   2  11  12       23.25       23.47      2.28 o 
   3  11  12      224.32      234.16      6.14 o 
   4  11  12        8.98       10.67      2.28 o 
   5  11  12      180.94      176.86      6.06 o 
   6  11  12        0.03       -1.81      2.29 o 
   7  11  12       29.09       18.39      4.71 o 
  -7  12  12        4.00        5.59      3.90 o 
  -6  12  12      262.54      257.72      8.44 o 
  -5  12  12        6.19        7.71      2.00 o 
  -4  12  12       18.86       21.33      2.28 o 
  -3  12  12        4.40        2.38      1.37 o 
  -2  12  12       25.71       26.84      2.55 o 
  -1  12  12       57.87       55.91      3.07 o 
   0  12  12      248.53      245.68      5.93 o 
   1  12  12       83.41       79.51      4.14 o 
   2  12  12        0.70        0.33      1.34 o 
   3  12  12       56.82       58.89      3.63 o 
   4  12  12       50.65       43.92      3.63 o 
   5  12  12       27.83       23.90      3.76 o 
   6  12  12        2.28       -1.58      2.50 o 
  -6  13  12       20.96       19.33      3.48 o 
  -5  13  12      100.09       94.72      5.08 o 
  -4  13  12       36.38       40.97      3.01 o 
  -3  13  12        7.74        8.01      2.18 o 
  -2  13  12      325.63      328.67      8.37 o 
  -1  13  12       12.27       12.06      1.93 o 
   0  13  12        0.00        3.24      1.32 o 
   1  13  12       21.01       26.44      2.71 o 
   2  13  12      262.25      244.64      6.38 o 
   3  13  12       13.15        8.37      2.04 o 
   4  13  12        0.11        2.63      2.02 o 
   5  13  12        9.60        9.08      2.37 o 
   6  13  12        5.20        4.21      3.46 o 
  -6  14  12        5.60        5.32      2.89 o 
  -5  14  12        3.28        3.81      3.23 o 
  -4  14  12        0.03       -1.14      1.51 o 
  -3  14  12       70.83       75.16      4.03 o 
  -2  14  12       12.28       11.92      2.19 o 
  -1  14  12        2.68        2.25      1.62 o 
   0  14  12       26.69       29.41      2.86 o 
   1  14  12       65.46       61.00      3.59 o 
   2  14  12        9.07        5.45      1.93 o 
   3  14  12       60.69       58.32      4.13 o 
   4  14  12       20.18       25.59      3.25 o 
   5  14  12      133.50      110.70      5.59 o 
   6  14  12        0.67       -2.70      3.25 o 
  -5  15  12        6.07        4.16      3.83 o 
  -4  15  12        2.47        2.82      1.95 o 
  -3  15  12        0.55        0.00      1.45 o 
  -2  15  12       60.12       58.13      4.66 o 
  -1  15  12      125.02      129.60      5.95 o 
   0  15  12        0.01        0.57      1.63 o 
   1  15  12        1.55       -1.31      1.31 o 
   2  15  12       25.19       18.10      2.45 o 
   3  15  12        0.46        0.12      1.87 o 
   4  15  12        4.02        2.76      2.35 o 
   5  15  12        0.33       -2.11      2.11 o 
  -5  16  12        8.66        4.88      2.86 o 
  -4  16  12        1.75        1.47      2.25 o 
  -3  16  12       55.61       58.07      4.49 o 
  -2  16  12       20.99       20.85      3.13 o 
  -1  16  12      145.14      145.44      6.39 o 
   0  16  12        2.10        1.12      1.70 o 
   1  16  12       50.51       48.41      4.53 o 
   2  16  12       86.42       85.59      4.83 o 
   3  16  12       11.48       11.73      2.60 o 
   4  16  12       13.45        7.43      2.68 o 
   5  16  12        0.52        1.35      2.74 o 
  -5  17  12        3.98        5.35      3.71 o 
  -4  17  12       51.36       50.05      4.84 o 
  -3  17  12       17.90       15.25      3.02 o 
  -2  17  12       95.18       95.15      5.22 o 
  -1  17  12      226.76      233.67      7.59 o 
   0  17  12        0.49       -0.35      1.75 o 
   1  17  12       26.96       32.24      3.10 o 
   2  17  12        2.75       -0.18      1.89 o 
   3  17  12       17.89       18.06      3.20 o 
   4  17  12       17.97       14.91      3.60 o 
  -4  18  12      268.54      284.35     22.36 o 
  -3  18  12        0.13        3.82      2.62 o 
  -2  18  12        0.44        1.76      2.03 o 
  -1  18  12      339.63      334.56      9.55 o 
   0  18  12      119.44      122.03      5.97 o 
   1  18  12       35.12       43.08      3.83 o 
   2  18  12       95.25      107.14      5.64 o 
   3  18  12       16.97       17.78      3.30 o 
   4  18  12        9.94       11.32      4.04 o 
  -3  19  12      131.14      135.04      8.86 o 
  -2  19  12        2.48        2.74      2.90 o 
  -1  19  12       15.50       13.64      3.00 o 
   0  19  12      117.27      118.96      6.51 o 
   1  19  12       26.38       33.86      4.15 o 
   2  19  12        0.13       -0.03      2.73 o 
   3  19  12       12.90       13.97      3.99 o 
  -2  20  12       12.54       14.78      3.29 o 
  -1  20  12       27.99       32.42      3.51 o 
   0  20  12       17.30       33.20      4.19 o 
   1  20  12       22.68       24.44      3.86 o 
   2  20  12        5.92        5.78      2.84 o 
  -8   1  13       16.13       19.84      5.97 o 
  -7   1  13       54.19       61.40      6.06 o 
  -6   1  13      224.40      248.47     10.89 o 
  -5   1  13        7.10        5.64      1.88 o 
  -4   1  13       19.72       27.64      2.59 o 
  -3   1  13      408.24      311.13      6.33 o 
  -2   1  13       10.09       11.63      1.25 o 
  -1   1  13     1025.33      919.74     15.42 o 
   0   1  13     1721.84     1596.17     25.12 o 
   1   1  13        5.24        2.85      1.02 o 
   2   1  13      291.01      277.97      6.23 o 
   3   1  13       33.26       31.91      2.67 o 
   4   1  13        0.67        0.98      0.86 o 
   5   1  13        7.53        7.20      1.16 o 
   6   1  13        2.78        2.38      1.66 o 
   7   1  13        3.00        0.18      2.33 o 
   8   1  13        2.13        0.56      1.84 o 
  -8   2  13        8.70        2.03      2.95 o 
  -7   2  13       69.55       74.07      7.37 o 
  -6   2  13      169.50      163.29      7.66 o 
  -5   2  13       13.76       16.26      2.48 o 
  -4   2  13       38.37       35.73      2.66 o 
  -3   2  13        0.97        2.28      0.94 o 
  -2   2  13       87.14       78.51      2.69 o 
  -1   2  13     2444.08     2314.55     33.81 o 
   0   2  13      406.59      376.23      8.05 o 
   1   2  13      101.74       93.49      4.78 o 
   2   2  13      185.62      155.59      4.51 o 
   3   2  13       11.12       10.77      1.50 o 
   4   2  13      125.26      119.85      3.31 o 
   5   2  13      352.25      350.12      5.62 o 
   6   2  13       43.46       44.73      3.82 o 
   7   2  13       31.36       27.58      3.37 o 
   8   2  13        7.03       12.97      2.24 o 
  -8   3  13      136.03      117.09      8.91 o 
  -7   3  13      122.77      117.66      8.20 o 
  -6   3  13       11.92       13.21      2.63 o 
  -5   3  13       11.12       11.19      2.16 o 
  -4   3  13       72.07       74.45      3.54 o 
  -3   3  13       57.98       53.89      2.39 o 
  -2   3  13      616.28      538.16     17.59 o 
  -1   3  13       81.60       83.63      3.34 o 
   0   3  13       53.59       62.64      2.89 o 
   1   3  13        7.03       14.22      1.70 o 
   2   3  13        0.02        0.65      1.06 o 
   3   3  13       74.79       76.50      2.52 o 
   4   3  13      128.39      119.09      4.31 o 
   5   3  13       35.97       31.54      3.03 o 
   6   3  13       28.63       32.95      2.79 o 
   7   3  13       77.83       77.37      4.58 o 
   8   3  13        0.03       -1.44      1.71 o 
  -8   4  13       73.88       58.18      9.26 o 
  -7   4  13      298.77      299.53     12.30 o 
  -6   4  13        2.31        2.78      2.79 o 
  -5   4  13        4.66        6.47      1.84 o 
  -4   4  13        9.54       14.06      1.78 o 
  -3   4  13       12.34       16.28      2.23 o 
  -2   4  13      248.71      196.88      8.40 o 
  -1   4  13       97.36       71.97      4.15 o 
   0   4  13      358.30      315.03      6.25 o 
   1   4  13      227.03      206.65      5.37 o 
   2   4  13       20.71       21.14      2.16 o 
   3   4  13      110.76       98.64      3.77 o 
   4   4  13       37.42       45.03      2.81 o 
   5   4  13       17.47       15.77      2.61 o 
   6   4  13      106.84      112.50      6.08 o 
   7   4  13       13.01       15.40      6.67 o 
   8   4  13       14.92       14.50      2.93 o 
  -8   5  13      243.32      254.92     11.81 o 
  -7   5  13        6.79       12.18      3.40 o 
  -6   5  13        3.85        4.79      2.13 o 
  -5   5  13       45.27       56.43      4.76 o 
  -4   5  13       49.08       51.99      3.06 o 
  -3   5  13      189.11      187.50      7.32 o 
  -2   5  13      750.88      668.54     12.26 o 
  -1   5  13      516.66      556.64     12.06 o 
   0   5  13       44.49       40.49      3.01 o 
   1   5  13       24.01       24.71      2.18 o 
   2   5  13      180.29      163.81      4.45 o 
   3   5  13      194.79      172.56      4.54 o 
   4   5  13       50.50       53.64      3.10 o 
   5   5  13      234.77      242.38      7.08 o 
   6   5  13       75.22       83.08      5.39 o 
   7   5  13      218.83      204.62      8.68 o 
  -7   6  13      239.92      249.31     10.70 o 
  -6   6  13        2.19        2.27      1.88 o 
  -5   6  13       55.89       50.59      3.88 o 
  -4   6  13       24.78       31.73      2.86 o 
  -3   6  13        6.85        5.57      1.95 o 
  -2   6  13        0.07       -0.96      1.11 o 
  -1   6  13      153.34      156.17      5.58 o 
   0   6  13      102.72      113.79      3.99 o 
   1   6  13      672.74      591.61     10.91 o 
   2   6  13       50.94       40.83      2.61 o 
   3   6  13        0.72        0.73      1.13 o 
   4   6  13       33.42       30.43      2.46 o 
   5   6  13       16.60       20.32      2.47 o 
   6   6  13        1.21        3.77      2.33 o 
   7   6  13      295.92      280.30      9.11 o 
  -7   7  13      134.46      124.01      8.58 o 
  -6   7  13       84.70       97.29      8.75 o 
  -5   7  13       85.71       88.84      4.83 o 
  -4   7  13       27.03       18.94      3.17 o 
  -3   7  13       97.42       81.64      5.54 o 
  -2   7  13        1.23        2.08      1.27 o 
  -1   7  13       19.70       23.85      1.74 o 
   0   7  13       10.87       16.31      1.74 o 
   1   7  13       35.06       24.45      1.96 o 
   2   7  13      118.28      108.36      3.95 o 
   3   7  13        5.90        3.01      1.32 o 
   4   7  13        3.25        4.00      1.74 o 
   5   7  13      257.80      256.15      6.61 o 
   6   7  13       44.96       48.46      4.11 o 
   7   7  13       53.32       58.32      4.98 o 
  -7   8  13      189.08      192.25      9.90 o 
  -6   8  13      193.30      167.25      8.75 o 
  -5   8  13        2.38        5.18      1.90 o 
  -4   8  13       62.37       57.88      5.09 o 
  -3   8  13       85.95       81.36      5.10 o 
  -2   8  13      107.27       93.59      6.04 o 
  -1   8  13       24.83       16.75      1.62 o 
   0   8  13       29.34       28.50      2.55 o 
   1   8  13        0.47        0.97      0.98 o 
   2   8  13      226.39      222.75      5.54 o 
   3   8  13       30.99       30.60      3.42 o 
   4   8  13       58.37       64.76      4.68 o 
   5   8  13       41.32       39.95      3.22 o 
   6   8  13       28.53       34.35      3.60 o 
   7   8  13        0.17       -2.55      2.68 o 
  -7   9  13       52.72       53.07      5.83 o 
  -6   9  13       31.98       27.71      6.27 o 
  -5   9  13      245.56      245.54     10.29 o 
  -4   9  13      184.06      194.05      5.95 o 
  -3   9  13        0.63        2.07      1.12 o 
  -2   9  13       22.24       24.73      2.02 o 
  -1   9  13       32.65       28.34      2.17 o 
   0   9  13       93.90       81.87      3.33 o 
   1   9  13       15.91       20.44      1.96 o 
   2   9  13        1.63        1.09      1.20 o 
   3   9  13       15.04       16.72      2.30 o 
   4   9  13       46.27       44.32      4.07 o 
   5   9  13       49.12       51.94      3.67 o 
   6   9  13       16.81       15.26      2.95 o 
   7   9  13       79.63       77.00      6.57 o 
  -7  10  13      111.06      116.61      8.60 o 
  -6  10  13       41.30       47.33      5.18 o 
  -5  10  13      118.91      126.27      5.69 o 
  -4  10  13        2.61        1.82      1.43 o 
  -3  10  13        4.31        7.21      1.91 o 
  -2  10  13       20.93       23.82      2.23 o 
  -1  10  13        1.00       -0.20      1.06 o 
   0  10  13       27.28       26.59      2.14 o 
   1  10  13        0.09       -1.00      1.11 o 
   2  10  13       35.65       31.63      2.56 o 
   3  10  13      245.88      238.50      6.91 o 
   4  10  13      138.96      142.44      5.72 o 
   5  10  13       20.28       22.83      2.75 o 
   6  10  13        0.95        3.39      2.58 o 
   7  10  13        4.96        0.72      4.03 o 
  -7  11  13        9.70        3.66      5.80 o 
  -6  11  13        9.22       16.20      3.52 o 
  -5  11  13      163.33      166.74      7.31 o 
  -4  11  13        1.73        1.27      1.56 o 
  -3  11  13      169.14      166.72      8.06 o 
  -2  11  13        2.75        3.20      1.28 o 
  -1  11  13       10.00        8.45      1.48 o 
   0  11  13       21.65       20.28      2.01 o 
   1  11  13      281.53      290.83      6.65 o 
   2  11  13        0.72        0.17      1.37 o 
   3  11  13      196.34      195.95      5.79 o 
   4  11  13        0.98        3.92      2.01 o 
   5  11  13        5.36        6.91      2.24 o 
   6  11  13        4.85        5.11      3.02 o 
  -6  12  13       41.61       45.10      5.28 o 
  -5  12  13        9.89        9.24      2.59 o 
  -4  12  13       15.24       15.00      2.22 o 
  -3  12  13       19.46       22.31      2.34 o 
  -2  12  13        0.08       -1.20      1.20 o 
  -1  12  13       53.37       52.73      3.88 o 
   0  12  13       62.62       56.27      3.28 o 
   1  12  13       71.77       73.60      3.80 o 
   2  12  13       45.93       47.35      4.09 o 
   3  12  13       25.15       23.34      3.28 o 
   4  12  13       19.12       22.64      4.55 o 
   5  12  13       11.72        9.33      2.59 o 
   6  12  13       12.85       13.93      3.63 o 
  -6  13  13        3.02        0.60      2.28 o 
  -5  13  13      411.70      421.22     10.71 o 
  -4  13  13        9.58        7.92      1.85 o 
  -3  13  13       10.25       10.46      1.91 o 
  -2  13  13        0.79        0.87      1.54 o 
  -1  13  13       27.85       27.69      2.82 o 
   0  13  13        7.13        5.09      1.49 o 
   1  13  13      199.69      191.44      6.24 o 
   2  13  13       26.64       23.16      2.53 o 
   3  13  13       30.59       26.03      2.75 o 
   4  13  13      125.38      122.91      8.87 o 
   5  13  13       52.02       56.19      4.78 o 
   6  13  13       73.73       86.44      9.62 o 
  -6  14  13        8.87       16.83      4.79 o 
  -5  14  13       37.92       29.45      3.81 o 
  -4  14  13       94.07      103.10      8.11 o 
  -3  14  13        3.72        2.04      1.55 o 
  -2  14  13       20.43       21.08      2.63 o 
  -1  14  13       84.50       86.35      5.84 o 
   0  14  13       36.91       36.79      3.19 o 
   1  14  13        0.05        0.47      1.65 o 
   2  14  13        1.34        1.82      1.64 o 
   3  14  13       23.98       28.30      3.10 o 
   4  14  13        5.93        5.24      2.38 o 
   5  14  13        7.81        5.03      2.78 o 
  -5  15  13        2.41       -0.84      2.32 o 
  -4  15  13       64.67       76.69      5.56 o 
  -3  15  13        2.04       -0.01      1.70 o 
  -2  15  13       25.49       27.90      8.68 o 
  -1  15  13        0.84       -0.56      1.68 o 
   0  15  13       48.49       54.64      4.21 o 
   1  15  13       24.50       23.54      2.93 o 
   2  15  13      102.08      104.22      5.01 o 
   3  15  13       37.47       45.08      3.89 o 
   4  15  13        7.83        5.98      2.67 o 
   5  15  13       23.53       29.90      4.15 o 
  -5  16  13        0.51       -1.34      2.39 o 
  -4  16  13       20.61       22.26      3.79 o 
  -3  16  13       10.90        8.43      2.65 o 
  -2  16  13        0.19        2.94      2.28 o 
  -1  16  13      263.24      267.17      9.37 o 
   0  16  13       75.19       70.19      4.81 o 
   1  16  13        0.02       -0.17      1.54 o 
   2  16  13      167.09      151.39      6.05 o 
   3  16  13        0.63        2.02      2.26 o 
   4  16  13       37.96       34.29      3.95 o 
   5  16  13      238.27      248.47     11.93 o 
  -4  17  13       12.27       10.18      3.17 o 
  -3  17  13       84.04       73.95      6.18 o 
  -2  17  13       19.53       21.84      4.15 o 
  -1  17  13       10.89        9.75      4.31 o 
   0  17  13      202.89      204.93      7.00 o 
   1  17  13      176.79      186.17      6.41 o 
   2  17  13        3.70        2.69      2.15 o 
   3  17  13        0.62        0.20      2.36 o 
   4  17  13       18.16       15.87      3.47 o 
  -3  18  13        0.07        0.17      2.43 o 
  -2  18  13        2.28        0.05      1.86 o 
  -1  18  13       59.72       52.35      9.33 o 
   0  18  13      151.74      153.63      7.05 o 
   1  18  13      343.88      342.27      9.83 o 
   2  18  13       22.43       29.58      3.95 o 
   3  18  13        0.43       -1.78      2.39 o 
  -3  19  13       81.38       88.95      9.84 o 
  -2  19  13       10.67       10.68      8.27 o 
  -1  19  13       51.22       58.61      5.10 o 
   0  19  13       36.30       45.58      6.63 o 
   1  19  13      113.58      129.71     12.35 o 
   2  19  13       92.56       88.94      5.88 o 
  -1  20  13      143.22      152.44     10.28 o 
   0  20  13       32.66       46.98      6.56 o 
   1  20  13      176.45      185.71      8.70 o 
  -8   0  14        8.59        9.48      5.39 o 
  -7   0  14      106.98       97.75     10.71 o 
  -6   0  14      595.86      648.64     25.55 o 
  -5   0  14      351.06      351.60     15.61 o 
  -4   0  14      258.54      266.97     11.88 o 
  -3   0  14        2.21        4.38      2.15 o 
  -2   0  14       66.78       76.75      4.36 o 
  -1   0  14      759.69      736.81     18.60 o 
   0   0  14     1093.50     1039.31     25.20 o 
   1   0  14     2139.66     1925.58     59.13 o 
   2   0  14       93.25       96.06      5.89 o 
   3   0  14      122.15      122.10      6.61 o 
   4   0  14      644.68      626.38     14.02 o 
   5   0  14       39.37       46.76      4.08 o 
   6   0  14        2.48        2.29      2.16 o 
   7   0  14      233.84      247.67      9.67 o 
  -8   1  14       41.27       36.61     13.54 o 
  -7   1  14       28.48       33.83      4.66 o 
  -6   1  14      182.51      187.04      8.38 o 
  -5   1  14        3.15        5.01      3.70 o 
  -4   1  14        0.09       -0.42      1.32 o 
  -3   1  14       25.38       24.65      2.18 o 
  -2   1  14      242.26      245.58      8.94 o 
  -1   1  14       19.38       16.68      1.70 o 
   0   1  14      851.04      773.26     14.08 o 
   1   1  14        6.68        6.64      1.42 o 
   2   1  14       49.28       46.17      2.91 o 
   3   1  14      142.01      122.31      4.67 o 
   4   1  14       11.03        7.64      1.45 o 
   5   1  14       19.46       21.57      1.75 o 
   6   1  14        3.08        2.34      1.44 o 
   7   1  14       36.84       32.94      3.06 o 
  -8   2  14       29.68       28.81      6.75 o 
  -7   2  14       35.15       46.12      5.38 o 
  -6   2  14      120.79      131.56      7.38 o 
  -5   2  14       67.25       58.49      4.18 o 
  -4   2  14        2.59        1.47      1.19 o 
  -3   2  14      255.43      250.92      5.61 o 
  -2   2  14       76.55       69.76      3.42 o 
  -1   2  14      159.88      153.53      4.34 o 
   0   2  14       71.04       78.95      3.60 o 
   1   2  14      474.23      491.99      9.64 o 
   2   2  14        4.53        2.42      1.20 o 
   3   2  14      391.25      356.62      7.78 o 
   4   2  14       15.76       18.99      2.01 o 
   5   2  14       19.69       19.01      2.11 o 
   6   2  14        6.67        8.53      2.25 o 
   7   2  14        3.28        2.67      2.25 o 
  -7   3  14      125.84      128.12      8.55 o 
  -6   3  14        2.37        2.54      2.05 o 
  -5   3  14       89.99       86.38      5.04 o 
  -4   3  14        1.75        2.62      1.24 o 
  -3   3  14       69.76       55.10      2.67 o 
  -2   3  14        0.00       -1.04      1.04 o 
  -1   3  14      317.28      317.51      6.95 o 
   0   3  14      971.66      893.78     14.55 o 
   1   3  14      778.94      759.55     13.25 o 
   2   3  14       22.34       17.34      2.08 o 
   3   3  14      224.65      195.56      5.91 o 
   4   3  14       75.31       79.32      2.92 o 
   5   3  14       23.74       21.35      2.19 o 
   6   3  14       24.59       23.66      3.29 o 
   7   3  14       40.33       38.89      3.72 o 
  -7   4  14        4.45        3.64      2.76 o 
  -6   4  14      408.64      415.31     11.77 o 
  -5   4  14      179.40      194.17      6.77 o 
  -4   4  14        3.27        0.38      1.13 o 
  -3   4  14       23.94       14.25      2.09 o 
  -2   4  14        9.71       13.84      2.02 o 
  -1   4  14        7.84       10.64      1.68 o 
   0   4  14       74.44       80.32      4.14 o 
   1   4  14       18.12       11.17      1.65 o 
   2   4  14      160.08      147.78      4.88 o 
   3   4  14       38.00       32.48      2.37 o 
   4   4  14        0.18        0.43      1.23 o 
   5   4  14        0.55        1.97      2.28 o 
   6   4  14      299.52      298.19     20.15 o 
   7   4  14        1.51       -0.56      3.04 o 
  -7   5  14      133.41      135.87      9.40 o 
  -6   5  14      233.91      231.61     16.12 o 
  -5   5  14       10.75       12.91      2.24 o 
  -4   5  14       25.10       24.08      2.19 o 
  -3   5  14        0.47        2.11      1.41 o 
  -2   5  14        0.10       -0.15      1.04 o 
  -1   5  14      297.24      284.39      6.00 o 
   0   5  14      314.11      307.46      6.82 o 
   1   5  14       10.59        6.95      1.45 o 
   2   5  14       20.45       23.60      2.96 o 
   3   5  14       45.54       42.96      2.73 o 
   4   5  14      118.63      130.83      4.80 o 
   5   5  14      245.02      241.83      7.13 o 
   6   5  14      234.73      234.04      8.07 o 
   7   5  14       44.65       42.76      4.56 o 
  -7   6  14       98.28       92.95      7.47 o 
  -6   6  14       34.76       40.79      4.00 o 
  -5   6  14        2.94        2.68      1.75 o 
  -4   6  14        0.24       -0.40      1.25 o 
  -3   6  14        2.45        1.44      1.61 o 
  -2   6  14      237.27      205.95      5.98 o 
  -1   6  14        1.21        0.30      0.88 o 
   0   6  14      116.92      111.81      4.02 o 
   1   6  14       12.75       22.92      2.22 o 
   2   6  14       90.99       71.72      4.18 o 
   3   6  14        0.66        1.41      1.27 o 
   4   6  14        4.55        5.36      1.52 o 
   5   6  14       10.62       12.71      2.48 o 
   6   6  14      152.81      135.57      6.90 o 
   7   6  14        1.11       -1.78      2.74 o 
  -7   7  14       63.28       58.98      6.09 o 
  -6   7  14        9.02       10.53      2.92 o 
  -5   7  14        3.59        3.87      1.80 o 
  -4   7  14        2.27        4.27      1.35 o 
  -3   7  14      105.63       96.44      6.15 o 
  -2   7  14      210.58      198.26      5.97 o 
  -1   7  14       36.65       31.61      3.66 o 
   0   7  14       11.10        8.40      1.48 o 
   1   7  14      169.91      142.69      4.78 o 
   2   7  14       17.78        8.19      1.54 o 
   3   7  14        7.71        7.41      1.65 o 
   4   7  14      260.62      285.42      8.70 o 
   5   7  14        6.49        9.16      2.36 o 
   6   7  14        0.27       -2.07      2.07 o 
   7   7  14       19.44       18.21      3.74 o 
  -7   8  14      546.65      565.54     17.74 o 
  -6   8  14       14.69        7.89      2.75 o 
  -5   8  14      175.85      181.15      6.84 o 
  -4   8  14       83.42       90.21      4.06 o 
  -3   8  14        0.78       -1.02      1.53 o 
  -2   8  14      121.08      103.88      5.04 o 
  -1   8  14       13.53       12.34      1.54 o 
   0   8  14      309.22      305.08      7.31 o 
   1   8  14       53.28       57.18      3.08 o 
   2   8  14       24.85       20.56      2.10 o 
   3   8  14       54.29       47.98      3.19 o 
   4   8  14       74.80       84.46      4.82 o 
   5   8  14       24.24       24.37      3.01 o 
   6   8  14      118.35      118.52      6.07 o 
   7   8  14      109.01      111.70     18.93 o 
  -7   9  14        0.30        1.81      2.84 o 
  -6   9  14       14.06       13.90      4.53 o 
  -5   9  14        2.48        2.68      2.58 o 
  -4   9  14       62.27       78.41      4.02 o 
  -3   9  14        7.44        8.95      1.82 o 
  -2   9  14       21.87       21.08      1.90 o 
  -1   9  14       45.90       47.90      3.12 o 
   0   9  14      109.79      120.14      4.63 o 
   1   9  14       67.43       53.89      3.06 o 
   2   9  14        0.61        0.43      1.17 o 
   3   9  14       26.96       25.42      2.65 o 
   4   9  14       22.02       22.51      3.18 o 
   5   9  14        6.19        1.30      2.05 o 
   6   9  14       14.19       12.40      3.02 o 
   7   9  14       74.73       64.75      6.73 o 
  -6  10  14       61.39       70.94     17.07 o 
  -5  10  14      216.63      231.54      7.37 o 
  -4  10  14       29.37       28.57      2.69 o 
  -3  10  14       35.53       36.48      2.77 o 
  -2  10  14        6.75        7.05      1.75 o 
  -1  10  14      270.55      252.12      6.33 o 
   0  10  14       35.07       35.82      2.49 o 
   1  10  14        3.72        2.67      1.35 o 
   2  10  14        0.52        0.62      1.27 o 
   3  10  14      107.17      107.45      5.36 o 
   4  10  14       20.09       27.01      3.42 o 
   5  10  14       62.90       62.75      4.48 o 
   6  10  14       15.23       14.57      3.50 o 
  -6  11  14        0.10       -1.21      2.72 o 
  -5  11  14        8.34       11.04      4.62 o 
  -4  11  14        0.00       -1.24      1.40 o 
  -3  11  14       79.23       81.77      4.04 o 
  -2  11  14      326.79      317.88     11.14 o 
  -1  11  14        0.95        1.73      1.18 o 
   0  11  14       25.20       19.82      2.04 o 
   1  11  14        1.13        0.21      1.17 o 
   2  11  14       28.11       30.40      3.61 o 
   3  11  14      122.00      124.66      5.84 o 
   4  11  14      186.05      166.98      6.67 o 
   5  11  14       76.02       81.89      9.08 o 
   6  11  14      137.21      134.64      7.80 o 
  -6  12  14        0.03       -1.41      2.32 o 
  -5  12  14       68.32       63.94      5.04 o 
  -4  12  14       31.22       27.91      3.78 o 
  -3  12  14      140.70      135.88      5.55 o 
  -2  12  14       48.85       54.43      3.86 o 
  -1  12  14        8.85       14.35      1.92 o 
   0  12  14      142.24      149.81      5.03 o 
   1  12  14       10.76       15.81      2.53 o 
   2  12  14        1.57        0.38      1.66 o 
   3  12  14        5.21        9.50      2.31 o 
   4  12  14       11.88        9.98      2.47 o 
   5  12  14        6.59        4.18      2.81 o 
   6  12  14       92.65       92.21      6.71 o 
  -6  13  14        3.39        7.95      3.59 o 
  -5  13  14       45.66       54.25      4.59 o 
  -4  13  14        1.40        2.49      1.82 o 
  -3  13  14       10.92       11.76      2.43 o 
  -2  13  14       84.89       85.09      4.38 o 
  -1  13  14       74.84       79.25      4.25 o 
   0  13  14        2.73        3.34      1.51 o 
   1  13  14       33.57       29.71      2.95 o 
   2  13  14        6.66        4.33      2.47 o 
   3  13  14        1.94       -0.81      1.60 o 
   4  13  14        1.11        0.76      2.03 o 
   5  13  14       16.40       13.22      3.21 o 
  -5  14  14       31.37       34.06      3.86 o 
  -4  14  14       89.55       82.63      7.33 o 
  -3  14  14        0.00        1.08      1.65 o 
  -2  14  14        4.53        2.16      1.90 o 
  -1  14  14        0.53       -0.33      1.47 o 
   0  14  14       38.65       45.72      5.33 o 
   1  14  14        6.34        5.98      1.98 o 
   2  14  14      101.75      102.05      5.50 o 
   3  14  14        1.65        3.65      2.07 o 
   4  14  14      100.36       93.69      5.85 o 
   5  14  14        0.18       -0.03      2.70 o 
  -5  15  14       80.01       90.63      6.91 o 
  -4  15  14       42.25       44.72      4.83 o 
  -3  15  14       48.50       50.66      4.48 o 
  -2  15  14       17.51       21.45      5.26 o 
  -1  15  14       66.88       59.28      7.12 o 
   0  15  14       70.66       69.54      4.77 o 
   1  15  14      472.31      487.60     12.80 o 
   2  15  14       85.94       94.21      5.84 o 
   3  15  14       43.06       41.13      4.56 o 
   4  15  14       12.00       10.94      3.00 o 
   5  15  14       25.69       31.83      4.40 o 
  -4  16  14       77.56       78.79      6.40 o 
  -3  16  14      129.70      138.20      7.49 o 
  -2  16  14       30.44       35.92      4.61 o 
  -1  16  14       87.14       76.52      7.69 o 
   0  16  14       69.55       87.70      6.16 o 
   1  16  14      254.69      261.11      8.05 o 
   2  16  14       25.29       27.89      3.19 o 
   3  16  14      104.77      107.33      8.18 o 
   4  16  14        3.33        1.25      2.67 o 
  -4  17  14        2.24        2.70      2.61 o 
  -3  17  14      109.53      105.10      7.39 o 
  -2  17  14       78.54       80.57      5.23 o 
  -1  17  14      108.53      113.06     11.99 o 
   0  17  14       67.79       68.21      5.11 o 
   1  17  14      146.43      168.02      6.66 o 
   2  17  14        2.79        3.35      2.23 o 
   3  17  14        6.24        0.69      2.63 o 
  -3  18  14       47.91       50.52      5.35 o 
  -2  18  14        7.22       11.02      2.59 o 
  -1  18  14        0.78       -0.02      2.50 o 
   0  18  14        2.07        2.83      2.75 o 
   1  18  14       29.15       26.56      7.04 o 
   2  18  14       81.93       80.48      5.63 o 
   3  18  14       27.40       22.74      3.86 o 
  -2  19  14        1.56        5.47      2.89 o 
  -1  19  14      257.86      255.56     12.81 o 
   0  19  14      524.56      524.44     14.34 o 
   1  19  14        0.75        1.17      2.60 o 
   2  19  14        0.11        0.26      3.26 o 
  -7   1  15       48.00       40.89     14.14 o 
  -6   1  15      285.16      271.61     12.00 o 
  -5   1  15       34.06       26.59      3.45 o 
  -4   1  15       33.98       38.62      4.36 o 
  -3   1  15        9.74       11.40      1.67 o 
  -2   1  15      169.30      149.18      5.24 o 
  -1   1  15      121.47      112.98      4.01 o 
   0   1  15      192.66      174.61      7.44 o 
   1   1  15      292.42      290.97      7.29 o 
   2   1  15      152.30      140.62      4.90 o 
   3   1  15      185.67      172.10      6.09 o 
   4   1  15        7.60        7.95      1.57 o 
   5   1  15        2.49        2.88      1.66 o 
   6   1  15        0.59        0.40      2.89 o 
   7   1  15       13.06       13.07      4.57 o 
  -7   2  15       58.18       67.16      6.32 o 
  -6   2  15       81.39       78.19      6.14 o 
  -5   2  15      301.96      316.26     23.15 o 
  -4   2  15       46.02       48.58      3.85 o 
  -3   2  15      189.18      188.23      5.80 o 
  -2   2  15       39.86       26.01      3.62 o 
  -1   2  15       50.93       46.87      3.69 o 
   0   2  15      427.22      388.52      9.20 o 
   1   2  15     1526.76     1507.38     23.03 o 
   2   2  15       27.23       20.29      1.99 o 
   3   2  15      328.37      318.16     10.09 o 
   4   2  15       15.38       13.62      1.90 o 
   5   2  15      207.35      209.65      5.64 o 
   6   2  15       20.15       21.28      2.70 o 
   7   2  15       94.64       95.58      5.41 o 
  -7   3  15       91.57       94.03      7.51 o 
  -6   3  15      440.07      460.57     14.26 o 
  -5   3  15      244.42      276.58      9.98 o 
  -4   3  15      223.20      235.45      6.96 o 
  -3   3  15        0.31        0.83      1.05 o 
  -2   3  15       10.95        8.77      1.45 o 
  -1   3  15        2.53        3.53      1.16 o 
   0   3  15     1432.60     1363.11     20.79 o 
   1   3  15      600.04      549.37     12.97 o 
   2   3  15      609.81      547.48     11.04 o 
   3   3  15       55.22       56.30      3.69 o 
   4   3  15       17.75       22.20      2.24 o 
   5   3  15       22.69       21.34      2.05 o 
   6   3  15       17.26       17.85      2.70 o 
   7   3  15        0.24       -0.75      2.38 o 
  -7   4  15      142.48      131.28      8.67 o 
  -6   4  15       21.27       22.37      3.58 o 
  -5   4  15        1.25        2.99      1.71 o 
  -4   4  15        7.56        6.54      1.56 o 
  -3   4  15        6.63        6.29      2.62 o 
  -2   4  15      136.40      117.21      5.93 o 
  -1   4  15        8.90        8.55      1.67 o 
   0   4  15       77.76       76.53      3.53 o 
   1   4  15      377.29      377.16      9.97 o 
   2   4  15        1.06        3.12      1.56 o 
   3   4  15        5.00        3.34      1.32 o 
   4   4  15       64.22       62.04      5.56 o 
   5   4  15       40.15       47.04      3.42 o 
   6   4  15       22.11       20.09      3.16 o 
   7   4  15        2.39        4.17      2.39 o 
  -7   5  15       99.79       95.20      7.50 o 
  -6   5  15        2.55        5.28      2.36 o 
  -5   5  15       10.38        8.85      2.54 o 
  -4   5  15        4.32        6.23      1.50 o 
  -3   5  15       55.46       63.46      4.29 o 
  -2   5  15       11.69        9.25      1.74 o 
  -1   5  15       79.37       69.72      2.95 o 
   0   5  15      105.52      113.92      4.17 o 
   1   5  15       12.26        8.64      1.69 o 
   2   5  15      171.42      157.62      5.63 o 
   3   5  15       46.97       48.47      2.96 o 
   4   5  15       15.64       12.97      1.48 o 
   5   5  15       21.13       23.92      3.37 o 
   6   5  15       21.48       27.37      4.48 o 
   7   5  15        1.41       -0.52      2.08 o 
  -7   6  15      173.42      173.84      9.65 o 
  -6   6  15      263.13      243.10      9.68 o 
  -5   6  15       60.03       75.53      4.48 o 
  -4   6  15       68.76       76.30      3.59 o 
  -3   6  15      433.67      418.04     12.04 o 
  -2   6  15       25.90       24.85      2.61 o 
  -1   6  15      489.18      469.34      8.98 o 
   0   6  15      747.90      679.80     14.52 o 
   1   6  15        0.34       -0.42      1.05 o 
   2   6  15      156.05      153.35      8.65 o 
   3   6  15       72.65       73.75      3.64 o 
   4   6  15        5.82        9.25      1.78 o 
   5   6  15       20.98       23.53      3.39 o 
   6   6  15       15.82       10.11      4.11 o 
   7   6  15        7.04        8.60      3.54 o 
  -7   7  15      191.76      184.43      9.66 o 
  -6   7  15      118.39      134.26      9.81 o 
  -5   7  15        8.38        8.67      2.22 o 
  -4   7  15       20.12       22.20      2.90 o 
  -3   7  15        1.35        1.93      1.85 o 
  -2   7  15       60.73       65.89      4.09 o 
  -1   7  15      189.28      168.02      4.63 o 
   0   7  15       23.97       20.83      2.09 o 
   1   7  15       69.33       75.86      4.03 o 
   2   7  15      286.13      304.90      7.00 o 
   3   7  15       78.41       79.02      4.69 o 
   4   7  15       47.44       50.06      3.90 o 
   5   7  15        2.05        0.42      2.16 o 
   6   7  15        8.39        7.98      2.69 o 
   7   7  15        4.48        2.70      3.29 o 
  -7   8  15        6.79        9.23      3.41 o 
  -6   8  15        0.51        1.43      2.30 o 
  -5   8  15       47.94       57.14      5.04 o 
  -4   8  15      268.59      275.66      7.14 o 
  -3   8  15        5.44       13.34      7.87 o 
  -2   8  15      130.40      125.48      5.71 o 
  -1   8  15      285.88      276.76      6.47 o 
   0   8  15      134.96      117.36      4.60 o 
   1   8  15        0.30        0.76      1.27 o 
   2   8  15       35.61       36.86      2.76 o 
   3   8  15       25.19       31.10      2.74 o 
   4   8  15       94.61       97.77      5.77 o 
   5   8  15       61.24       56.35      4.88 o 
   6   8  15      192.34      193.73      7.47 o 
  -6   9  15        0.06       -1.41      2.17 o 
  -5   9  15       47.42       51.51      4.17 o 
  -4   9  15       91.21      100.80      7.43 o 
  -3   9  15        0.22        0.49      1.31 o 
  -2   9  15        7.09        8.37      1.42 o 
  -1   9  15       93.37       94.12      4.36 o 
   0   9  15       48.93       52.03      3.54 o 
   1   9  15      108.10       98.32      4.09 o 
   2   9  15       75.31       82.58      4.07 o 
   3   9  15       11.15       17.99      2.47 o 
   4   9  15        2.19        3.79      2.23 o 
   5   9  15        4.62       10.99      3.84 o 
   6   9  15       55.05       55.21      5.01 o 
  -6  10  15        2.02        2.20      2.45 o 
  -5  10  15        0.00        0.67      2.00 o 
  -4  10  15      117.88      118.51      8.80 o 
  -3  10  15       53.00       55.00      3.89 o 
  -2  10  15        3.95        4.33      1.53 o 
  -1  10  15      151.67      149.21      4.99 o 
   0  10  15       11.63       10.76      1.97 o 
   1  10  15        2.62        5.92      1.84 o 
   2  10  15      118.85      122.34      4.93 o 
   3  10  15       13.66       15.79      2.56 o 
   4  10  15        9.88        7.04      2.57 o 
   5  10  15        1.97        6.01      2.40 o 
   6  10  15       35.05       43.86      5.08 o 
  -6  11  15        0.94        5.01      3.48 o 
  -5  11  15       97.48       98.38      6.97 o 
  -4  11  15       37.70       37.85      4.15 o 
  -3  11  15        5.11        6.44      1.66 o 
  -2  11  15       34.74       35.18      3.12 o 
  -1  11  15       10.47       11.47      1.81 o 
   0  11  15       26.05       27.54      2.42 o 
   1  11  15      131.69      124.02      4.93 o 
   2  11  15       23.94       22.53      2.50 o 
   3  11  15       24.32       22.14      2.89 o 
   4  11  15        1.56        3.93      2.97 o 
   5  11  15       58.67       56.38      4.89 o 
   6  11  15       81.46       74.69      6.21 o 
  -6  12  15       12.72       13.31      3.82 o 
  -5  12  15       66.49       72.25      5.34 o 
  -4  12  15      112.58      136.28      8.73 o 
  -3  12  15       11.96        9.54      2.10 o 
  -2  12  15        3.53        1.09      2.42 o 
  -1  12  15      120.41      123.72      5.82 o 
   0  12  15      130.34      160.48      5.88 o 
   1  12  15       55.76       62.17      3.68 o 
   2  12  15        0.30       -0.40      1.65 o 
   3  12  15        5.03        1.92      1.96 o 
   4  12  15       94.06      100.82      5.62 o 
   5  12  15       35.52       30.18      3.94 o 
  -5  13  15        6.94        4.59      2.55 o 
  -4  13  15       95.32       91.69      5.46 o 
  -3  13  15       37.27       40.97      3.17 o 
  -2  13  15        0.55        0.65      1.62 o 
  -1  13  15       19.25       25.37      2.65 o 
   0  13  15       44.14       49.94      3.36 o 
   1  13  15        1.92        3.70      1.83 o 
   2  13  15        6.80        5.73      2.10 o 
   3  13  15       26.04       23.46      3.09 o 
   4  13  15        3.99        3.95      3.45 o 
   5  13  15       25.62       18.47      3.77 o 
  -5  14  15       34.10       90.49     84.21 o 
  -4  14  15       15.71       21.59      3.21 o 
  -3  14  15      125.23      136.73      5.90 o 
  -2  14  15      139.84      151.38      8.28 o 
  -1  14  15       29.38       22.38      2.64 o 
   0  14  15      134.89      131.37      5.65 o 
   1  14  15        6.05        9.62      2.81 o 
   2  14  15      278.64      286.81      8.43 o 
   3  14  15       83.94       72.00      4.79 o 
   4  14  15        0.64        1.85      2.45 o 
   5  14  15       16.10       15.48      3.62 o 
  -4  15  15        7.92        6.42      3.46 o 
  -3  15  15      104.22      111.36      6.53 o 
  -2  15  15       55.42       58.16      4.79 o 
  -1  15  15        4.71        4.21      2.13 o 
   0  15  15       76.89       76.83      5.81 o 
   1  15  15        4.04        3.07      2.12 o 
   2  15  15       72.05       75.74      4.98 o 
   3  15  15        0.96        0.12      2.25 o 
   4  15  15        4.15        2.41      2.70 o 
  -4  16  15      185.88      196.61     18.70 o 
  -3  16  15        1.11       -0.43      2.03 o 
  -2  16  15        5.27        8.14      2.85 o 
  -1  16  15        1.65        4.49      2.63 o 
   0  16  15       69.05       79.08      5.29 o 
   1  16  15       23.54       24.17      3.26 o 
   2  16  15      355.99      374.23     19.01 o 
   3  16  15       42.39       45.43      4.47 o 
   4  16  15       17.31       12.50      3.41 o 
  -3  17  15        0.46        0.58      3.61 o 
  -2  17  15       11.16       16.29      4.22 o 
  -1  17  15      105.08       95.82     15.64 o 
   0  17  15       34.89       40.87      4.94 o 
   1  17  15        3.94        3.75      2.79 o 
   2  17  15       26.08       25.75      3.63 o 
   3  17  15       25.28       24.85      6.14 o 
  -2  18  15       19.32       27.57      3.39 o 
  -1  18  15        3.54        2.22      2.60 o 
   0  18  15       39.30       42.29      5.30 o 
   1  18  15       48.16       47.16      7.74 o 
   2  18  15        1.70       -1.45      2.43 o 
   0  19  15        2.03       -1.31      3.70 o 
  -7   0  16       51.56       49.43      7.81 o 
  -6   0  16      146.08      165.05     11.04 o 
  -5   0  16     1318.33     1390.84     43.15 o 
  -4   0  16      314.97      340.61     14.13 o 
  -3   0  16       67.39       79.78      5.13 o 
  -2   0  16       50.38       62.90      4.81 o 
  -1   0  16       11.65        9.30      2.22 o 
   0   0  16      637.68      578.32     20.88 o 
   1   0  16       48.83       49.14      4.27 o 
   2   0  16      250.30      222.31      9.85 o 
   3   0  16        0.67        2.42      2.09 o 
   4   0  16      331.74      326.17     15.98 o 
   5   0  16       61.88       62.88      4.92 o 
   6   0  16        4.82        0.77      5.10 o 
   7   0  16      110.11      101.07     11.99 o 
  -7   1  16       19.28       23.67      6.22 o 
  -6   1  16       13.07       14.17      4.25 o 
  -5   1  16      106.04      107.77      6.11 o 
  -4   1  16       24.31       25.29      2.99 o 
  -3   1  16       46.69       45.22      2.96 o 
  -2   1  16       88.23      102.42      3.97 o 
  -1   1  16       25.77       25.20      2.46 o 
   0   1  16       22.40       27.16      2.60 o 
   1   1  16        4.48        7.44      1.58 o 
   2   1  16       18.91       20.14      2.20 o 
   3   1  16       10.83       11.25      1.91 o 
   4   1  16      137.24      129.98      5.65 o 
   5   1  16       61.60       68.30      3.52 o 
   6   1  16       20.11       22.55      4.12 o 
   7   1  16        8.17        3.46      4.07 o 
  -7   2  16       85.72       76.31      6.68 o 
  -6   2  16       23.91       23.59      8.07 o 
  -5   2  16       54.72       53.40      4.67 o 
  -4   2  16       48.36       50.09      3.89 o 
  -3   2  16        2.93        5.55      1.40 o 
  -2   2  16       10.25        9.35      1.75 o 
  -1   2  16      206.39      200.79      5.64 o 
   0   2  16      102.50      105.78      5.62 o 
   1   2  16       55.97       54.32      3.44 o 
   2   2  16      270.13      253.66      6.48 o 
   3   2  16       16.56       14.36      1.99 o 
   4   2  16      190.18      189.65      8.01 o 
   5   2  16       63.35       65.03      3.70 o 
   6   2  16        0.48       -0.59      3.08 o 
   7   2  16        2.31        1.00      3.95 o 
  -7   3  16       20.10       22.93      4.22 o 
  -6   3  16      304.67      300.98     27.46 o 
  -5   3  16      513.01      529.87     29.76 o 
  -4   3  16       36.15       37.84      4.27 o 
  -3   3  16       68.47       69.41      3.28 o 
  -2   3  16        5.63        5.96      1.27 o 
  -1   3  16       46.80       52.89      3.39 o 
   0   3  16       62.62       59.46      3.35 o 
   1   3  16       48.94       41.93      2.87 o 
   2   3  16      194.55      201.02      5.73 o 
   3   3  16        0.52        1.16      1.38 o 
   4   3  16       14.61       14.64      2.85 o 
   5   3  16      248.73      238.88      7.35 o 
   6   3  16        0.75        0.96      3.00 o 
   7   3  16       16.11       15.52      4.88 o 
  -7   4  16       34.59       28.36      5.48 o 
  -6   4  16      336.29      342.41     11.90 o 
  -5   4  16       14.51       11.52      2.61 o 
  -4   4  16       18.77       23.28      4.20 o 
  -3   4  16        0.06       -0.12      1.71 o 
  -2   4  16       31.47       28.70      4.05 o 
  -1   4  16       75.32       81.32      4.74 o 
   0   4  16        0.35        1.12      1.10 o 
   1   4  16       17.70       18.53      2.20 o 
   2   4  16       21.77       19.61      2.60 o 
   3   4  16        1.28        2.51      1.70 o 
   4   4  16        1.51        2.39      1.48 o 
   5   4  16       54.12       60.07      4.89 o 
   6   4  16        1.42        3.30      3.33 o 
   7   4  16        2.27       -3.41      3.75 o 
  -7   5  16        3.23        4.00      3.23 o 
  -6   5  16      282.45      285.57     10.63 o 
  -5   5  16      105.55      112.59     12.05 o 
  -4   5  16      213.15      225.49     17.05 o 
  -3   5  16      101.82      117.56      6.92 o 
  -2   5  16        9.55        4.71      1.77 o 
  -1   5  16       11.52       13.10      1.60 o 
   0   5  16       38.02       35.92      2.68 o 
   1   5  16      500.29      496.66     10.32 o 
   2   5  16      104.26       83.50      4.51 o 
   3   5  16        5.18        3.54      1.41 o 
   4   5  16        2.03        2.27      1.50 o 
   5   5  16      133.06      133.62      7.13 o 
   6   5  16       82.38       89.65      6.94 o 
   7   5  16        4.24        5.89      5.02 o 
  -7   6  16       42.66       39.18      5.12 o 
  -6   6  16       43.15       55.53     14.29 o 
  -5   6  16      115.49      123.75      9.54 o 
  -4   6  16      158.89      165.68     10.61 o 
  -3   6  16       39.58       45.96      5.38 o 
  -2   6  16       13.18       10.18      2.20 o 
  -1   6  16        4.27        6.25      1.33 o 
   0   6  16        7.46        8.22      1.61 o 
   1   6  16      673.02      632.99     13.39 o 
   2   6  16       25.28       19.07      3.38 o 
   3   6  16       19.79       17.41      2.08 o 
   4   6  16      118.30      110.84      4.84 o 
   5   6  16       68.13       90.32      5.96 o 
   6   6  16        0.12       -0.37      2.23 o 
  -6   7  16       14.14       23.73      3.80 o 
  -5   7  16      168.48      179.67     12.82 o 
  -4   7  16        2.20        2.04      1.31 o 
  -3   7  16       90.40       82.13      7.33 o 
  -2   7  16      200.96      189.26      6.99 o 
  -1   7  16        1.09        1.83      1.13 o 
   0   7  16        3.32        2.81      1.64 o 
   1   7  16      124.23      115.18      4.96 o 
   2   7  16        0.20       -0.57      1.31 o 
   3   7  16       54.98       56.62      4.52 o 
   4   7  16       15.67       12.23      2.73 o 
   5   7  16       40.77       48.15      4.60 o 
   6   7  16        2.38        0.40      2.74 o 
  -6   8  16       56.59       68.60     11.17 o 
  -5   8  16        3.60        5.58      2.07 o 
  -4   8  16        7.85        8.29      1.61 o 
  -3   8  16        3.88        5.64      2.41 o 
  -2   8  16      121.61      137.85      5.80 o 
  -1   8  16      127.99      116.40      4.28 o 
   0   8  16      113.50      123.21      4.81 o 
   1   8  16      148.03      151.20      8.63 o 
   2   8  16       38.08       40.10      2.97 o 
   3   8  16        7.87        5.64      1.78 o 
   4   8  16       91.79      100.39      7.73 o 
   5   8  16        3.63        3.95      2.58 o 
   6   8  16       75.54       80.02      5.90 o 
  -6   9  16        4.14        4.89      2.61 o 
  -5   9  16       47.43       58.34      4.77 o 
  -4   9  16        3.27        1.45      1.82 o 
  -3   9  16        1.96        4.93      2.48 o 
  -2   9  16      113.08      114.62      6.93 o 
  -1   9  16      119.76      113.58      4.41 o 
   0   9  16        7.80       13.13      1.97 o 
   1   9  16       55.16       48.99      3.54 o 
   2   9  16        1.06        4.85      3.93 o 
   3   9  16        0.99       -1.39      1.51 o 
   4   9  16       20.06       23.98      3.39 o 
   5   9  16        0.89        3.22      2.57 o 
   6   9  16        0.11        4.02      2.68 o 
  -6  10  16       19.48       26.21      4.13 o 
  -5  10  16        4.17        6.52      5.12 o 
  -4  10  16       80.68       89.41      4.27 o 
  -3  10  16       83.37       76.64      4.03 o 
  -2  10  16        0.03        1.13      1.25 o 
  -1  10  16      105.23      111.18      7.65 o 
   0  10  16        1.49        3.89      2.10 o 
   1  10  16      121.59      125.58      5.36 o 
   2  10  16      125.95      122.66      5.21 o 
   3  10  16      155.19      167.22      6.79 o 
   4  10  16        0.73        1.91      2.21 o 
   5  10  16       37.12       47.82      8.42 o 
   6  10  16       35.35       39.70      4.41 o 
  -5  11  16        0.78        0.76      2.07 o 
  -4  11  16        2.13        1.70      1.64 o 
  -3  11  16      182.03      195.72      6.22 o 
  -2  11  16       84.44       81.34      4.07 o 
  -1  11  16       62.57       69.40      4.56 o 
   0  11  16      263.27      255.34      7.33 o 
   1  11  16      126.36      122.58      5.16 o 
   2  11  16      200.71      183.15      7.48 o 
   3  11  16      207.85      214.06      7.54 o 
   4  11  16       10.52       12.57      3.01 o 
   5  11  16        6.36        6.72      2.92 o 
  -5  12  16        5.80        2.27      3.29 o 
  -4  12  16        0.73       -0.06      1.76 o 
  -3  12  16        0.62       -1.43      1.43 o 
  -2  12  16       84.91       92.29      5.00 o 
  -1  12  16       18.83       21.88      2.40 o 
   0  12  16       47.77       49.96      3.31 o 
   1  12  16      264.10      264.93      6.91 o 
   2  12  16      412.36      430.32     10.43 o 
   3  12  16      137.16      138.99      6.60 o 
   4  12  16       60.79       68.65      6.02 o 
   5  12  16       10.47        3.90      2.97 o 
  -5  13  16       33.76       38.42      4.63 o 
  -4  13  16      250.17      273.39     13.41 o 
  -3  13  16        5.37        4.85      2.16 o 
  -2  13  16       21.04       23.51      2.79 o 
  -1  13  16       49.80       54.79      3.64 o 
   0  13  16        0.06        1.02      1.50 o 
   1  13  16        8.46       10.13      2.16 o 
   2  13  16      381.26      408.50     12.14 o 
   3  13  16        0.20       -0.50      3.06 o 
   4  13  16        8.78       10.78      3.51 o 
   5  13  16        0.03        1.38      2.87 o 
  -4  14  16        7.23        4.79      2.60 o 
  -3  14  16       21.56       23.58      3.09 o 
  -2  14  16       37.23       43.71      4.70 o 
  -1  14  16      372.17      372.94      9.09 o 
   0  14  16      173.46      172.41      6.87 o 
   1  14  16      146.71      143.91      6.25 o 
   2  14  16      179.37      197.64      8.59 o 
   3  14  16        0.12        0.22      2.57 o 
   4  14  16        4.94        5.45      2.85 o 
  -4  15  16       14.52       20.50      8.04 o 
  -3  15  16       25.46       24.78      8.34 o 
  -2  15  16       23.35       31.77      7.12 o 
  -1  15  16       35.80       32.28      7.49 o 
   0  15  16       89.24       86.50      9.61 o 
   1  15  16       28.57       36.92      3.62 o 
   2  15  16       72.30       68.23      8.36 o 
   3  15  16       13.20       16.37      8.61 o 
   4  15  16        9.95        9.59      3.25 o 
  -3  16  16       19.84       19.55      3.42 o 
  -2  16  16       59.22       54.68      5.32 o 
  -1  16  16       42.19       50.18      5.30 o 
   0  16  16       31.90       31.13      6.55 o 
   1  16  16      169.77      167.35      7.91 o 
   2  16  16        8.01        7.29      2.97 o 
   3  16  16        9.51        2.95      3.46 o 
  -2  17  16       22.89       21.53      3.41 o 
  -1  17  16        1.51        4.13      2.69 o 
   0  17  16        4.42        5.14      2.79 o 
   1  17  16       27.55       29.63      4.65 o 
   2  17  16        0.69        6.24      3.32 o 
  -1  18  16        5.29        7.48      4.12 o 
   0  18  16       80.69       70.59      6.65 o 
   1  18  16       24.05       30.95      6.73 o 
  -7   1  17       11.22       15.93      3.59 o 
  -6   1  17      367.42      358.17     12.13 o 
  -5   1  17       80.91       90.72      6.00 o 
  -4   1  17        2.26        3.76      1.88 o 
  -3   1  17        1.44        0.99      1.23 o 
  -2   1  17        7.22        5.22      1.49 o 
  -1   1  17       76.02       70.43      3.93 o 
   0   1  17        0.62        0.27      1.20 o 
   1   1  17        3.33        2.03      1.28 o 
   2   1  17       28.86       31.22      2.74 o 
   3   1  17      179.29      146.09      5.73 o 
   4   1  17       47.93       47.96      3.65 o 
   5   1  17        4.01        5.04      1.63 o 
   6   1  17        0.82        1.06      8.27 o 
  -7   2  17       26.88       28.81      4.57 o 
  -6   2  17      463.78      458.88     14.24 o 
  -5   2  17      134.87      128.16     10.14 o 
  -4   2  17        4.83        5.24      1.91 o 
  -3   2  17       86.02       89.85      3.99 o 
  -2   2  17      124.10      142.64      5.70 o 
  -1   2  17        3.72        3.64      1.70 o 
   0   2  17       18.18       15.18      1.98 o 
   1   2  17       56.47       51.92      3.49 o 
   2   2  17       35.25       31.88      2.76 o 
   3   2  17        5.70        5.67      1.71 o 
   4   2  17        5.87        7.91      1.96 o 
   5   2  17       67.76       74.72      4.47 o 
   6   2  17      116.98      128.97      8.19 o 
  -6   3  17        3.28        2.31      2.39 o 
  -5   3  17       36.60       43.11      4.27 o 
  -4   3  17       30.57       38.37      6.22 o 
  -3   3  17      126.69      133.05      6.11 o 
  -2   3  17      117.90      121.30      4.32 o 
  -1   3  17       52.25       42.85      3.12 o 
   0   3  17       13.65       11.61      1.80 o 
   1   3  17      114.23      116.50      4.79 o 
   2   3  17       10.88       11.27      2.10 o 
   3   3  17       47.23       43.99      3.37 o 
   4   3  17       37.22       31.10      2.92 o 
   5   3  17        0.93        0.74      1.98 o 
   6   3  17       17.98       18.24      4.03 o 
  -6   4  17        9.43        7.73      2.78 o 
  -5   4  17      409.02      437.07     29.06 o 
  -4   4  17        0.50       -0.84      1.38 o 
  -3   4  17      152.09      163.85     15.16 o 
  -2   4  17       25.74       22.97      1.86 o 
  -1   4  17       59.85       59.54      3.24 o 
   0   4  17       63.51       61.04      3.59 o 
   1   4  17       23.90       30.56      2.74 o 
   2   4  17       84.09       86.43      4.75 o 
   3   4  17      155.97      165.21      6.18 o 
   4   4  17      289.84      292.35      7.30 o 
   5   4  17        4.74        4.79      2.48 o 
   6   4  17       31.28       30.08      6.17 o 
  -6   5  17       10.82       14.64      5.27 o 
  -5   5  17       46.84       44.00      5.44 o 
  -4   5  17      245.60      261.85     24.72 o 
  -3   5  17      119.20      131.09     16.28 o 
  -2   5  17       17.30       23.29      3.02 o 
  -1   5  17       32.04       31.52      2.45 o 
   0   5  17        3.57        4.58      1.46 o 
   1   5  17      250.78      254.09      6.99 o 
   2   5  17      659.67      607.66     12.53 o 
   3   5  17        0.07        2.06      1.66 o 
   4   5  17       38.30       32.97      2.88 o 
   5   5  17       11.14        5.18      2.54 o 
   6   5  17        4.52        7.67      3.51 o 
  -6   6  17       68.68       76.84      6.11 o 
  -5   6  17      202.19      237.16     20.88 o 
  -4   6  17      170.11      180.28      8.75 o 
  -3   6  17        7.44        7.34      2.92 o 
  -2   6  17        6.52        5.36      1.94 o 
  -1   6  17        2.10        3.30      1.29 o 
   0   6  17       95.89       98.65      4.35 o 
   1   6  17      305.17      271.58      7.32 o 
   2   6  17      452.68      439.70     10.21 o 
   3   6  17      206.20      203.49      5.76 o 
   4   6  17       47.68       51.56      3.49 o 
   5   6  17       45.33       50.82      4.66 o 
   6   6  17        2.42        1.80      2.81 o 
  -6   7  17       12.86       17.30      3.65 o 
  -5   7  17       93.41       93.05      5.49 o 
  -4   7  17        8.37        6.96      3.30 o 
  -3   7  17      207.97      212.93     10.45 o 
  -2   7  17      130.76      123.03      6.56 o 
  -1   7  17        2.45        2.68      1.24 o 
   0   7  17      111.35      116.12      4.69 o 
   1   7  17      332.99      323.77      8.20 o 
   2   7  17      190.07      185.06      6.94 o 
   3   7  17      283.17      290.98      6.98 o 
   4   7  17        8.21        9.29      2.37 o 
   5   7  17       37.37       43.86      4.48 o 
   6   7  17       45.10       35.80      4.77 o 
  -6   8  17        7.28       10.07      3.00 o 
  -5   8  17       59.91       73.00      5.15 o 
  -4   8  17        3.96        6.32      3.31 o 
  -3   8  17        0.01        1.44      2.60 o 
  -2   8  17        7.13        8.83      2.32 o 
  -1   8  17       47.14       50.09      3.09 o 
   0   8  17        2.57        2.21      1.38 o 
   1   8  17        0.10        2.15      1.53 o 
   2   8  17       15.30       12.40      2.28 o 
   3   8  17        0.10        0.17      1.43 o 
   4   8  17        9.08        7.93      2.44 o 
   5   8  17       29.62       32.01      4.61 o 
   6   8  17       22.26       27.66      4.57 o 
  -6   9  17      108.78      103.98     10.38 o 
  -5   9  17       98.64       95.55      5.56 o 
  -4   9  17       79.47       89.77      8.48 o 
  -3   9  17       80.61       90.19      8.42 o 
  -2   9  17       65.22       59.16      5.45 o 
  -1   9  17      134.86      130.68      4.91 o 
   0   9  17      439.81      424.48      9.55 o 
   1   9  17      852.58      801.51     15.16 o 
   2   9  17       16.14       13.25      2.13 o 
   3   9  17      447.38      457.60      9.93 o 
   4   9  17       44.14       38.55      4.13 o 
   5   9  17       55.56       64.12      7.25 o 
  -5  10  17        0.49        3.91      2.27 o 
  -4  10  17       93.29      100.91      5.21 o 
  -3  10  17        0.04       -2.06      2.49 o 
  -2  10  17       48.38       60.79      7.80 o 
  -1  10  17      135.16      141.99      6.94 o 
   0  10  17       21.03       19.32      2.46 o 
   1  10  17        0.17        1.84      1.48 o 
   2  10  17       32.65       33.07      4.27 o 
   3  10  17       38.30       41.98      3.83 o 
   4  10  17        5.90       10.28      3.10 o 
   5  10  17        1.96        4.09      3.47 o 
  -5  11  17        1.29        2.97      2.20 o 
  -4  11  17        8.18       10.08      3.32 o 
  -3  11  17       72.94       77.00      4.16 o 
  -2  11  17      143.90      155.71      7.86 o 
  -1  11  17      119.01      139.25      5.76 o 
   0  11  17      135.71      131.44      5.51 o 
   1  11  17      100.04      100.45      4.75 o 
   2  11  17      108.71      108.96      5.15 o 
   3  11  17        8.13        9.49      2.50 o 
   4  11  17       14.49       15.41      5.58 o 
   5  11  17       15.77       14.59      4.25 o 
  -5  12  17       16.25       18.90      3.28 o 
  -4  12  17        4.86        5.46      2.22 o 
  -3  12  17        0.99        3.13      1.78 o 
  -2  12  17       65.77       67.52      4.09 o 
  -1  12  17       21.52       26.28      2.94 o 
   0  12  17        9.45        6.48      2.23 o 
   1  12  17       14.01       21.06      2.53 o 
   2  12  17        0.08        1.73      1.89 o 
   3  12  17       11.02       11.09      4.58 o 
   4  12  17       33.91       29.93      4.61 o 
  -4  13  17        6.69       11.61      2.73 o 
  -3  13  17       59.29       62.75      4.90 o 
  -2  13  17        1.12        0.27      1.89 o 
  -1  13  17        7.96        7.66      1.99 o 
   0  13  17      114.15      121.23      5.05 o 
   1  13  17      215.57      221.53      7.26 o 
   2  13  17       21.91       19.49      3.03 o 
   3  13  17      258.77      246.33     11.43 o 
   4  13  17        0.64       -1.61      2.84 o 
  -4  14  17       59.75       66.41      5.58 o 
  -3  14  17        1.86        0.24      4.92 o 
  -2  14  17       51.38       55.98      6.57 o 
  -1  14  17        5.09        6.07      2.18 o 
   0  14  17       47.35       44.26      4.06 o 
   1  14  17       10.32       10.61      3.17 o 
   2  14  17      131.22      117.12      7.33 o 
   3  14  17       12.43       11.15      3.55 o 
   4  14  17       32.05       32.30      5.24 o 
  -3  15  17        5.58        3.84      5.42 o 
  -2  15  17        1.05        2.35      2.34 o 
  -1  15  17        7.57        8.85      2.86 o 
   0  15  17        0.79        2.93      2.58 o 
   1  15  17       18.28       13.32      3.15 o 
   2  15  17       38.70       35.03      4.54 o 
   3  15  17        1.22       -0.61      2.80 o 
  -2  16  17       15.83       20.46      4.23 o 
  -1  16  17       99.91       94.67     10.20 o 
   0  16  17      162.18      168.35      9.48 o 
   1  16  17        1.53        4.65      3.12 o 
   2  16  17       28.47       34.31      4.96 o 
  -1  17  17       17.24       17.47      3.77 o 
   0  17  17      323.37      333.97     23.78 o 
   1  17  17      176.36      177.57     11.25 o 
  -6   0  18      119.33      125.06     11.01 o 
  -5   0  18      649.65      669.14     24.60 o 
  -4   0  18      381.00      402.74     16.34 o 
  -3   0  18        6.86        6.73      2.35 o 
  -2   0  18       74.94       77.52      5.78 o 
  -1   0  18       15.88       17.04      3.17 o 
   0   0  18      122.43      153.94     11.81 o 
   1   0  18       23.36       22.00      4.63 o 
   2   0  18        4.75        6.86      2.51 o 
   3   0  18       41.84       59.85      6.36 o 
   4   0  18        1.20        5.85      3.68 o 
   5   0  18        3.15        2.51      2.49 o 
   6   0  18      235.61      231.70     16.27 o 
  -6   1  18       29.27       30.25      4.16 o 
  -5   1  18      269.55      282.98      9.81 o 
  -4   1  18      143.28      136.79      6.06 o 
  -3   1  18      309.05      322.40      8.02 o 
  -2   1  18       53.70       54.93      3.59 o 
  -1   1  18       42.16       43.84      3.28 o 
   0   1  18      227.14      219.03      6.19 o 
   1   1  18        1.84        0.86      1.32 o 
   2   1  18        7.44        4.63      1.58 o 
   3   1  18      131.11      112.10      5.35 o 
   4   1  18        0.47        0.93      1.67 o 
   5   1  18        1.81        5.13      1.98 o 
   6   1  18      106.24       95.94      7.27 o 
  -6   2  18        7.59        6.37      2.69 o 
  -5   2  18       72.47       78.29      5.60 o 
  -4   2  18      136.89      127.40      5.78 o 
  -3   2  18      193.59      187.09      9.58 o 
  -2   2  18       63.39       64.80      3.50 o 
  -1   2  18       13.75       17.75      2.21 o 
   0   2  18        1.11        0.66      1.63 o 
   1   2  18        9.06        9.20      1.89 o 
   2   2  18        4.05        3.87      1.55 o 
   3   2  18       15.72       17.48      2.35 o 
   4   2  18        2.89        4.02      1.92 o 
   5   2  18        2.65        4.50      2.65 o 
   6   2  18        0.17        4.08      3.35 o 
  -6   3  18        7.72        7.54      2.71 o 
  -5   3  18       73.33       74.43      5.42 o 
  -4   3  18      480.89      483.00     12.88 o 
  -3   3  18       10.30       12.35      1.94 o 
  -2   3  18       71.80       70.38      3.59 o 
  -1   3  18       60.51       58.95      4.71 o 
   0   3  18        0.36        1.40      1.30 o 
   1   3  18       21.97       20.33      2.44 o 
   2   3  18       14.83       14.97      2.14 o 
   3   3  18        0.03        1.36      1.53 o 
   4   3  18        1.64        3.07      1.76 o 
   5   3  18       35.92       37.74      3.73 o 
   6   3  18       53.62       60.91      6.00 o 
  -6   4  18       18.35       17.58      4.39 o 
  -5   4  18       58.53       75.72      8.22 o 
  -4   4  18       70.18       69.33      4.54 o 
  -3   4  18       42.52       51.56      4.82 o 
  -2   4  18      378.24      368.21      7.94 o 
  -1   4  18        3.93        2.88      1.37 o 
   0   4  18        4.10        1.90      1.38 o 
   1   4  18      120.54      108.22      6.26 o 
   2   4  18        2.36        5.04      1.63 o 
   3   4  18        6.52        6.92      1.93 o 
   4   4  18       88.26       98.17      4.72 o 
   5   4  18       18.52       25.27      4.63 o 
   6   4  18        4.86        1.26      3.20 o 
  -6   5  18       13.99       12.22      3.09 o 
  -5   5  18        3.65        4.61      2.23 o 
  -4   5  18        7.49        7.77      3.11 o 
  -3   5  18       13.25       12.22      5.60 o 
  -2   5  18        2.11        3.68      1.26 o 
  -1   5  18      357.36      372.22      8.34 o 
   0   5  18        6.98        6.34      1.63 o 
   1   5  18      115.22      123.88      5.32 o 
   2   5  18       53.48       58.52      4.10 o 
   3   5  18      110.00      109.27      5.33 o 
   4   5  18        1.12        1.06      1.62 o 
   5   5  18      170.83      198.82      8.51 o 
   6   5  18        4.29        0.82      3.04 o 
  -6   6  18       43.28       48.53      4.97 o 
  -5   6  18        0.07        1.61      1.89 o 
  -4   6  18      104.69      104.76      8.64 o 
  -3   6  18       25.40       29.94      4.82 o 
  -2   6  18       32.47       34.06      3.71 o 
  -1   6  18        0.87        0.88      1.25 o 
   0   6  18       88.81       85.98      7.55 o 
   1   6  18        0.98        0.90      1.71 o 
   2   6  18      104.32      100.63      5.88 o 
   3   6  18        2.81        1.32      1.61 o 
   4   6  18       70.26       74.26      4.52 o 
   5   6  18        2.28        0.34      2.81 o 
   6   6  18       11.83        9.81      3.65 o 
  -6   7  18       12.18       12.83      4.17 o 
  -5   7  18        1.85        1.33      2.25 o 
  -4   7  18      153.01      163.19     18.40 o 
  -3   7  18       54.97       60.20      6.64 o 
  -2   7  18       33.17       40.18      6.51 o 
  -1   7  18       39.39       41.71      4.71 o 
   0   7  18        2.78        1.91      1.40 o 
   1   7  18       62.62       59.20      5.45 o 
   2   7  18      112.54      121.69      7.83 o 
   3   7  18       21.26       27.08      2.71 o 
   4   7  18      148.22      167.09      7.47 o 
   5   7  18       14.01       14.11      3.69 o 
  -5   8  18       77.10       80.52      7.98 o 
  -4   8  18       12.55       12.21      4.11 o 
  -3   8  18       12.35        9.12      6.67 o 
  -2   8  18      286.67      272.43     10.36 o 
  -1   8  18      109.64      119.12      4.70 o 
   0   8  18       68.74       64.79      3.93 o 
   1   8  18        0.60        0.06      1.57 o 
   2   8  18      300.50      297.08      8.43 o 
   3   8  18       48.74       49.78      3.46 o 
   4   8  18      198.51      206.23      8.40 o 
   5   8  18        9.21        3.59      3.69 o 
  -5   9  18        0.54        1.24      2.01 o 
  -4   9  18      174.69      192.27     22.37 o 
  -3   9  18      143.26      136.58     15.45 o 
  -2   9  18       53.44       50.94     11.87 o 
  -1   9  18       53.23       63.30      3.80 o 
   0   9  18       16.69       15.03      2.20 o 
   1   9  18        5.99        5.91      3.06 o 
   2   9  18      271.44      254.12      6.94 o 
   3   9  18      636.76      670.42     12.92 o 
   4   9  18      167.87      152.90     10.16 o 
   5   9  18      106.80      105.72      8.82 o 
  -5  10  18        6.81        5.10      2.31 o 
  -4  10  18      173.06      188.05     16.62 o 
  -3  10  18       22.84       18.47      4.44 o 
  -2  10  18        0.09        0.89      1.46 o 
  -1  10  18        9.18        7.29      3.14 o 
   0  10  18       44.45       48.33      3.92 o 
   1  10  18       15.24       18.17      2.62 o 
   2  10  18      366.26      348.28      8.46 o 
   3  10  18       48.39       56.60      4.49 o 
   4  10  18        2.82        5.58      3.02 o 
   5  10  18       10.61       14.04      4.32 o 
  -4  11  18       18.07       32.60      7.91 o 
  -3  11  18        8.23        6.62      3.46 o 
  -2  11  18        0.04       -0.52      1.59 o 
  -1  11  18       56.66       51.66      5.51 o 
   0  11  18      196.08      208.30      8.05 o 
   1  11  18       59.15       69.18      4.04 o 
   2  11  18       69.58       57.94      3.93 o 
   3  11  18      239.81      262.30      9.06 o 
   4  11  18        0.60        3.90      5.27 o 
  -4  12  18       75.98       76.62      4.86 o 
  -3  12  18        0.38       -0.20      1.65 o 
  -2  12  18        0.01       -0.65      1.82 o 
  -1  12  18        1.35        4.93      2.85 o 
   0  12  18      168.94      166.27      6.58 o 
   1  12  18       58.40       62.49      4.00 o 
   2  12  18      378.77      362.12     10.60 o 
   3  12  18       15.30       17.20      3.59 o 
   4  12  18        5.08        2.00      3.22 o 
  -4  13  18      111.21      105.76      6.17 o 
  -3  13  18        3.24        2.07      2.03 o 
  -2  13  18       13.40        9.27      3.23 o 
  -1  13  18        3.42        6.93      2.29 o 
   0  13  18       25.45       33.34      3.19 o 
   1  13  18        7.72       12.00      2.88 o 
   2  13  18       48.06       42.60      4.71 o 
   3  13  18       62.03       52.94      8.87 o 
  -3  14  18        4.75       12.22      5.96 o 
  -2  14  18        0.77        3.29      2.41 o 
  -1  14  18        9.79       14.86      2.85 o 
   0  14  18       74.60       87.86      7.46 o 
   1  14  18      279.85      268.97      9.87 o 
   2  14  18        1.06        4.57      2.75 o 
   3  14  18       27.95       28.66      7.92 o 
  -2  15  18        0.08       -2.35      2.66 o 
  -1  15  18        0.36        0.02      2.39 o 
   0  15  18      104.13      106.56      7.53 o 
   1  15  18       31.26       31.00      4.26 o 
   2  15  18      129.57      128.39      8.96 o 
  -1  16  18       15.91       18.21      5.90 o 
   0  16  18       28.71       38.39      4.99 o 
   1  16  18        1.34        4.33      3.10 o 
  -6   1  19        1.32        3.12      2.36 o 
  -5   1  19      327.47      344.79     11.13 o 
  -4   1  19       29.91       27.64      3.33 o 
  -3   1  19        4.04        2.62      1.57 o 
  -2   1  19       48.72       52.10      5.18 o 
  -1   1  19        6.97        9.03      1.85 o 
   0   1  19       25.24       29.91      3.15 o 
   1   1  19       33.04       37.12      4.87 o 
   2   1  19      189.91      183.13      6.40 o 
   3   1  19       10.24       10.16      2.11 o 
   4   1  19        0.51        0.61      1.74 o 
   5   1  19       33.66       38.39      3.19 o 
   6   1  19       66.55       60.30      7.13 o 
  -6   2  19        0.27        1.64      2.40 o 
  -5   2  19      191.61      189.52      7.84 o 
  -4   2  19      169.77      164.68      9.89 o 
  -3   2  19        1.37        1.72      1.56 o 
  -2   2  19      179.04      175.83      6.29 o 
  -1   2  19       29.00       30.13      2.69 o 
   0   2  19      173.29      158.64      5.66 o 
   1   2  19        2.99        3.95      1.54 o 
   2   2  19       22.79       27.73      2.82 o 
   3   2  19       15.84        9.26      2.11 o 
   4   2  19       30.85       33.89      3.24 o 
   5   2  19       22.79       27.35      3.34 o 
   6   2  19        0.89       -0.40      4.02 o 
  -6   3  19       23.55       29.97      4.65 o 
  -5   3  19      189.28      196.56      7.89 o 
  -4   3  19      166.40      176.99     15.90 o 
  -3   3  19       35.94       39.15      3.21 o 
  -2   3  19       30.40       29.82      2.56 o 
  -1   3  19       26.10       23.56      2.40 o 
   0   3  19        1.39        1.37      1.31 o 
   1   3  19       40.81       41.15      3.34 o 
   2   3  19       23.20       22.30      2.63 o 
   3   3  19        0.02       -0.03      1.50 o 
   4   3  19        0.11        2.76      1.84 o 
   5   3  19       59.68       61.19      5.46 o 
  -6   4  19        1.57        0.57      2.53 o 
  -5   4  19      107.43      116.98      6.42 o 
  -4   4  19      266.00      271.44      8.63 o 
  -3   4  19       13.69       12.58      2.40 o 
  -2   4  19        2.19        2.59      1.38 o 
  -1   4  19      130.80      140.86      5.03 o 
   0   4  19        0.73       -1.02      1.27 o 
   1   4  19       46.98       48.42      3.64 o 
   2   4  19       43.59       40.71      3.31 o 
   3   4  19        2.20        0.78      1.93 o 
   4   4  19        3.76       11.16      2.31 o 
   5   4  19        1.93        3.92      3.14 o 
  -5   5  19       40.75       53.50      4.52 o 
  -4   5  19       43.43       37.76      6.65 o 
  -3   5  19       95.84       94.25      7.90 o 
  -2   5  19       60.06       66.97      3.30 o 
  -1   5  19        0.52       -0.92      1.22 o 
   0   5  19      103.13      103.11      4.74 o 
   1   5  19        6.42        7.36      1.90 o 
   2   5  19       94.81       89.87      4.79 o 
   3   5  19       10.72        9.94      2.21 o 
   4   5  19      268.74      275.12      9.93 o 
   5   5  19       29.20       28.40      5.02 o 
  -5   6  19        0.25        1.31      1.93 o 
  -4   6  19       51.12       56.18      8.13 o 
  -3   6  19       74.73       65.53     10.80 o 
  -2   6  19      120.55      127.86      7.01 o 
  -1   6  19       63.52       65.78      4.21 o 
   0   6  19       55.39       56.71      3.76 o 
   1   6  19      212.91      232.97      9.80 o 
   2   6  19      118.83      117.26      6.51 o 
   3   6  19        0.03        0.81      1.70 o 
   4   6  19      328.06      330.40     12.52 o 
   5   6  19       40.71       59.04      6.89 o 
  -5   7  19       55.68       59.78     12.87 o 
  -4   7  19      215.17      188.42     30.38 o 
  -3   7  19       19.36       30.01      9.30 o 
  -2   7  19       18.14       22.43      3.28 o 
  -1   7  19       48.65       54.56      4.37 o 
   0   7  19      108.27      114.38      5.01 o 
   1   7  19      119.03      123.63      5.62 o 
   2   7  19        1.80        3.19      1.78 o 
   3   7  19      147.35      146.94      6.46 o 
   4   7  19        0.00        2.40      2.55 o 
   5   7  19        9.76        8.36      4.05 o 
  -5   8  19        0.46        4.32      4.37 o 
  -4   8  19       14.56       16.31      8.93 o 
  -3   8  19       29.52       36.11      5.68 o 
  -2   8  19        0.00       -1.37      2.43 o 
  -1   8  19      127.59      129.42      5.07 o 
   0   8  19       65.17       78.02      6.11 o 
   1   8  19       35.48       33.13      3.23 o 
   2   8  19      136.87      126.28      7.82 o 
   3   8  19        0.06        0.81      1.72 o 
   4   8  19        9.26       11.26      3.36 o 
   5   8  19      114.18      120.07      9.53 o 
  -5   9  19      124.35      146.03     14.65 o 
  -4   9  19      113.18      136.60     13.89 o 
  -3   9  19       61.33       59.24      7.19 o 
  -2   9  19       27.84       18.04      5.37 o 
  -1   9  19        5.63        8.54      1.90 o 
   0   9  19        1.26        3.75      1.65 o 
   1   9  19       52.06       61.86      4.29 o 
   2   9  19      543.16      555.06     12.72 o 
   3   9  19      469.64      456.47     11.10 o 
   4   9  19       29.97       29.28      4.96 o 
  -4  10  19      120.12      129.15     13.89 o 
  -3  10  19      104.15      112.12     12.28 o 
  -2  10  19      113.65      103.38     17.02 o 
  -1  10  19        9.92        7.59      1.80 o 
   0  10  19        0.15        3.76      1.76 o 
   1  10  19       25.73       27.97      3.14 o 
   2  10  19        3.10        3.12      1.96 o 
   3  10  19       11.63       11.18      3.23 o 
   4  10  19      256.42      239.35     18.68 o 
  -4  11  19       28.90       34.55      8.30 o 
  -3  11  19       31.75       27.64      7.08 o 
  -2  11  19       18.97       20.06      2.75 o 
  -1  11  19       49.23       54.13      4.20 o 
   0  11  19        2.22        5.52      1.89 o 
   1  11  19       44.16       45.49      3.91 o 
   2  11  19        0.88        0.28      2.19 o 
   3  11  19       74.91       73.99      6.18 o 
   4  11  19        5.35        3.11      3.28 o 
  -3  12  19      191.73      224.85     16.54 o 
  -2  12  19        4.14        1.25      2.08 o 
  -1  12  19        6.23        8.70      4.70 o 
   0  12  19      176.43      196.20      7.71 o 
   1  12  19        8.84       15.54      3.57 o 
   2  12  19      142.85      138.50      8.04 o 
   3  12  19      129.08      116.78      8.66 o 
  -3  13  19        0.80        4.43      2.08 o 
  -2  13  19       15.37       18.42      4.04 o 
  -1  13  19        1.69        5.87      2.99 o 
   0  13  19        3.67        1.96      2.12 o 
   1  13  19      443.85      453.94     14.24 o 
   2  13  19        7.40        2.54      4.97 o 
   3  13  19        4.54        5.11      3.46 o 
  -2  14  19       36.44       38.93      4.47 o 
  -1  14  19       20.06       23.44      4.04 o 
   0  14  19       12.71       12.46      4.33 o 
   1  14  19       55.14       52.32      5.09 o 
   2  14  19       42.67       43.34      5.48 o 
  -1  15  19        0.11        4.96      3.43 o 
   0  15  19       52.66       48.63      8.30 o 
  -5   0  20       57.10       52.06      6.82 o 
  -4   0  20      197.66      197.88     10.86 o 
  -3   0  20       71.48       78.79      6.42 o 
  -2   0  20       52.30       50.33      5.25 o 
  -1   0  20      471.43      455.82     15.25 o 
   0   0  20      139.06      154.32      7.70 o 
   1   0  20        2.22        0.08      2.10 o 
   2   0  20      154.11      146.07      8.94 o 
   3   0  20       36.43       34.47      4.63 o 
   4   0  20        3.15        6.07      2.95 o 
   5   0  20       47.72       59.18      7.49 o 
  -5   1  20        0.61        1.84      2.12 o 
  -4   1  20        0.23       -0.57      1.67 o 
  -3   1  20       12.65        9.84      2.55 o 
  -2   1  20       62.19       65.22      5.00 o 
  -1   1  20        7.40        8.44      1.95 o 
   0   1  20       40.41       43.68      3.41 o 
   1   1  20        8.04        8.50      1.89 o 
   2   1  20        0.65        0.81      1.54 o 
   3   1  20       23.77       24.81      2.73 o 
   4   1  20        0.31        4.69      1.92 o 
   5   1  20       22.28       29.33      3.89 o 
  -5   2  20       60.30       52.74      7.46 o 
  -4   2  20      252.64      258.31      8.88 o 
  -3   2  20        0.00        0.44      1.50 o 
  -2   2  20      276.57      296.85      8.10 o 
  -1   2  20      110.96      125.62      7.55 o 
   0   2  20       10.35        6.86      1.86 o 
   1   2  20       28.91       30.85      3.63 o 
   2   2  20        1.03        2.14      1.64 o 
   3   2  20       85.14       89.37      5.94 o 
   4   2  20      151.31      152.42      7.58 o 
   5   2  20        1.19        3.01      2.51 o 
  -5   3  20        4.45        7.01      3.60 o 
  -4   3  20       29.91       33.66      3.55 o 
  -3   3  20      102.40      112.63      5.30 o 
  -2   3  20       22.56       23.43      3.34 o 
  -1   3  20       94.31       88.62      4.10 o 
   0   3  20       23.63       25.28      2.74 o 
   1   3  20      165.30      163.89      6.27 o 
   2   3  20        3.85        2.98      1.72 o 
   3   3  20      137.83      142.91      6.46 o 
   4   3  20        0.58        4.47      2.47 o 
   5   3  20       41.96       39.34      6.64 o 
  -5   4  20      120.02      129.19     12.48 o 
  -4   4  20       31.28       32.17      3.86 o 
  -3   4  20      164.44      190.84      6.11 o 
  -2   4  20       23.49       20.55      2.25 o 
  -1   4  20       96.03       95.03      4.48 o 
   0   4  20       31.09       32.07      3.00 o 
   1   4  20      105.85      106.07      5.49 o 
   2   4  20        1.94        0.78      1.65 o 
   3   4  20       11.79       12.89      2.45 o 
   4   4  20        2.38        6.24      2.40 o 
   5   4  20       68.26       62.59      7.13 o 
  -5   5  20       48.79       53.50      7.05 o 
  -4   5  20       18.07       13.11      4.49 o 
  -3   5  20       80.99       80.67      7.60 o 
  -2   5  20        7.64        8.67      1.93 o 
  -1   5  20       84.36       85.56      4.20 o 
   0   5  20      238.22      252.00      7.23 o 
   1   5  20        2.70        2.48      2.21 o 
   2   5  20        2.39        4.14      1.73 o 
   3   5  20       44.34       47.98      3.85 o 
   4   5  20        6.31        6.94      4.28 o 
   5   5  20      164.48      160.78     11.00 o 
  -5   6  20       15.07       13.51      2.58 o 
  -4   6  20      175.02      164.26     12.26 o 
  -3   6  20       74.74       56.95      6.56 o 
  -2   6  20       67.58       70.06      5.93 o 
  -1   6  20       58.05       57.97      3.67 o 
   0   6  20       20.73       21.22      3.63 o 
   1   6  20       15.98       10.88      2.24 o 
   2   6  20        0.24        1.26      1.70 o 
   3   6  20       43.52       49.41      4.27 o 
   4   6  20      101.18      118.07      6.85 o 
   5   6  20       18.98       12.93      5.94 o 
  -4   7  20        0.01        0.50      3.58 o 
  -3   7  20       62.68       70.26      8.70 o 
  -2   7  20       52.10       66.82      9.55 o 
  -1   7  20       74.18       74.01      5.01 o 
   0   7  20       64.44       73.12      4.37 o 
   1   7  20       16.62       16.93      4.08 o 
   2   7  20      116.35      127.63      6.41 o 
   3   7  20        1.50        1.10      2.03 o 
   4   7  20       61.82       73.56      7.54 o 
  -4   8  20       11.56        7.91      4.80 o 
  -3   8  20       41.71       43.56      7.72 o 
  -2   8  20       37.93       40.20      6.24 o 
  -1   8  20        3.55        4.42      2.61 o 
   0   8  20        7.66       12.54      2.26 o 
   1   8  20        0.63        2.35      1.80 o 
   2   8  20        2.37        4.73      2.36 o 
   3   8  20        6.38        7.98      2.39 o 
   4   8  20       31.21       34.17      5.42 o 
  -4   9  20        1.23       -3.07      3.25 o 
  -3   9  20       59.44       51.09      8.42 o 
  -2   9  20       22.50       40.87      7.88 o 
  -1   9  20        3.12        5.90      3.22 o 
   0   9  20       12.83       17.04      2.39 o 
   1   9  20       63.03       72.09      4.71 o 
   2   9  20        2.40        3.77      2.55 o 
   3   9  20       10.14       12.11      2.91 o 
   4   9  20        1.94        2.82      3.40 o 
  -4  10  20       38.49       36.50      8.16 o 
  -3  10  20        7.70        9.58      5.22 o 
  -2  10  20       23.83       40.18      8.46 o 
  -1  10  20        2.13        4.22      3.53 o 
   0  10  20        4.55        8.23      3.54 o 
   1  10  20      290.70      283.78     10.06 o 
   2  10  20      167.42      171.05      8.68 o 
   3  10  20       62.50       75.09     16.81 o 
  -3  11  20      230.19      227.61     16.66 o 
  -2  11  20        1.47        2.67      1.84 o 
  -1  11  20       42.18       37.22      5.01 o 
   0  11  20       33.03       42.30      4.25 o 
   1  11  20       21.31       15.87      3.20 o 
   2  11  20       60.15       65.15      7.27 o 
   3  11  20       51.26       54.95      6.22 o 
  -2  12  20       63.33       70.50      7.74 o 
  -1  12  20        2.16        2.48      2.26 o 
   0  12  20        8.23        8.72      3.66 o 
   1  12  20        6.61        9.11      4.02 o 
   2  12  20        0.22       -1.78      2.65 o 
  -2  13  20       31.21       33.34      3.87 o 
  -1  13  20        8.06        4.85      5.35 o 
   0  13  20       19.68       19.74      8.04 o 
   1  13  20       14.78       18.49      3.89 o 
  -5   1  21        2.84        4.90      2.39 o 
  -4   1  21       11.56       13.88      2.80 o 
  -3   1  21       59.40       55.34      4.16 o 
  -2   1  21      110.87      111.27      5.83 o 
  -1   1  21        6.42        6.85      1.82 o 
   0   1  21       69.05       65.84      4.01 o 
   1   1  21        5.29        2.55      1.70 o 
   2   1  21        0.84        0.87      1.73 o 
   3   1  21       75.90       73.84      5.53 o 
   4   1  21        0.17        1.77      2.24 o 
  -5   2  21       59.62       63.03     11.19 o 
  -4   2  21       42.32       50.16      4.43 o 
  -3   2  21        1.01        1.30      2.10 o 
  -2   2  21        0.01        1.68      1.56 o 
  -1   2  21       64.01       65.80      5.56 o 
   0   2  21      137.84      132.94      5.76 o 
   1   2  21      275.58      279.08      7.61 o 
   2   2  21       73.46       69.47      6.70 o 
   3   2  21      192.77      193.33     14.81 o 
   4   2  21        4.92        8.98      2.80 o 
  -4   3  21        0.80       -0.47      1.89 o 
  -3   3  21        3.22        6.15      5.10 o 
  -2   3  21        2.10       -0.42      1.41 o 
  -1   3  21       16.82       16.75      2.35 o 
   0   3  21      130.18      126.72      5.62 o 
   1   3  21       12.49       13.83      2.71 o 
   2   3  21      114.18      115.14      6.29 o 
   3   3  21        5.29        8.31      2.61 o 
   4   3  21        6.07        3.71      3.35 o 
  -4   4  21      119.17      135.94      6.18 o 
  -3   4  21        1.21        2.77      1.71 o 
  -2   4  21        0.40        0.59      1.50 o 
  -1   4  21      161.37      159.31      6.26 o 
   0   4  21        3.96        7.15      1.96 o 
   1   4  21       30.67       31.08      4.19 o 
   2   4  21      143.09      153.95      6.36 o 
   3   4  21       17.74       22.25      4.53 o 
   4   4  21      117.59      110.33     10.39 o 
  -4   5  21      236.22      253.87     15.21 o 
  -3   5  21       38.44       41.26      6.77 o 
  -2   5  21        3.44        7.29      1.75 o 
  -1   5  21      119.04      134.85      5.49 o 
   0   5  21       17.81       19.07      2.90 o 
   1   5  21        0.29        1.30      1.73 o 
   2   5  21       13.94       17.47      2.73 o 
   3   5  21      220.79      225.40      8.63 o 
   4   5  21       63.71       67.44      8.59 o 
  -4   6  21        3.11        0.88      3.69 o 
  -3   6  21      345.74      330.86     17.81 o 
  -2   6  21        0.51        0.46      1.69 o 
  -1   6  21      115.84      118.91      7.23 o 
   0   6  21       23.72       23.99      2.73 o 
   1   6  21        0.10        3.30      2.28 o 
   2   6  21      109.00      114.51      6.63 o 
   3   6  21      113.93      118.59      7.15 o 
   4   6  21       42.91       48.99      5.20 o 
  -4   7  21      185.47      213.74     14.69 o 
  -3   7  21      378.10      385.78     20.08 o 
  -2   7  21       36.92       47.83      8.12 o 
  -1   7  21        0.17        2.36      1.61 o 
   0   7  21        0.97        0.07      1.59 o 
   1   7  21        3.80        5.60      2.61 o 
   2   7  21       19.72       22.91      3.26 o 
   3   7  21        7.61       14.75      3.46 o 
   4   7  21       38.29       51.69      6.44 o 
  -3   8  21        0.06        6.05      4.41 o 
  -2   8  21       56.52       62.19      9.36 o 
  -1   8  21       29.36       30.16      2.97 o 
   0   8  21       22.37       26.82      3.45 o 
   1   8  21       44.35       46.70      4.54 o 
   2   8  21       88.94       92.28      6.72 o 
   3   8  21        6.61        9.26      3.17 o 
  -3   9  21       73.82       71.42     10.19 o 
  -2   9  21       37.72       38.88      8.12 o 
  -1   9  21        2.98        7.94      2.23 o 
   0   9  21        2.87        3.67      2.10 o 
   1   9  21       95.91      104.58      6.76 o 
   2   9  21       18.28       26.00      3.91 o 
   3   9  21       16.93       16.38      3.71 o 
  -3  10  21       40.34       39.78      8.33 o 
  -2  10  21      180.45      182.98     16.74 o 
  -1  10  21       53.28       60.98      5.56 o 
   0  10  21       13.69       24.25      3.53 o 
   1  10  21        8.33       18.51      3.37 o 
   2  10  21      149.93      167.48      9.73 o 
  -2  11  21       15.20       10.54      5.90 o 
  -1  11  21        2.46        4.55      2.52 o 
   0  11  21       18.47       31.46      5.16 o 
   1  11  21       36.88       39.67      5.15 o 
   2  11  21       12.70       14.51      3.24 o 
  -1  12  21        6.91       11.24      2.97 o 
   0  12  21        0.64        0.90      2.54 o 
   1  12  21       22.78       32.04      7.62 o 
  -4   0  22       43.91       51.81      6.61 o 
  -3   0  22       29.96       27.60      5.29 o 
  -2   0  22       57.06       58.78      5.95 o 
  -1   0  22       69.70       61.43      8.86 o 
   0   0  22       60.87       63.90      8.45 o 
   1   0  22      238.59      243.92     12.36 o 
   2   0  22      271.32      280.48     29.06 o 
   3   0  22       33.25       31.83      5.48 o 
   4   0  22       84.45       74.46     10.87 o 
  -4   1  22      119.22      126.44      6.69 o 
  -3   1  22       90.95       93.73      9.16 o 
  -2   1  22       26.79       23.94      2.79 o 
  -1   1  22       72.87       70.86      4.34 o 
   0   1  22       58.09       59.99      4.38 o 
   1   1  22       94.51       96.59      5.95 o 
   2   1  22       44.55       49.47      4.50 o 
   3   1  22        0.00        3.55      2.29 o 
   4   1  22      281.56      280.99     18.80 o 
  -4   2  22       22.11       21.66      4.56 o 
  -3   2  22       15.93       13.32      2.56 o 
  -2   2  22        1.12        1.96      2.16 o 
  -1   2  22       13.63       10.34      2.13 o 
   0   2  22        0.11       -0.89      1.46 o 
   1   2  22        6.90       12.72      2.62 o 
   2   2  22        9.12       11.07      2.68 o 
   3   2  22       15.28       12.10      2.98 o 
   4   2  22       23.25       26.45      6.47 o 
  -4   3  22        0.50        1.31      2.14 o 
  -3   3  22      164.20      181.33      7.20 o 
  -2   3  22        0.45        1.14      1.64 o 
  -1   3  22       21.68       17.55      2.78 o 
   0   3  22      150.74      148.92      7.06 o 
   1   3  22       48.15       53.96      5.44 o 
   2   3  22       17.75       13.92      2.90 o 
   3   3  22       91.79       91.43      7.39 o 
   4   3  22       27.02       22.28      4.97 o 
  -4   4  22        7.82        8.82      2.42 o 
  -3   4  22        0.10       -0.47      2.90 o 
  -2   4  22       57.90       64.86      4.56 o 
  -1   4  22       11.05       16.15      2.51 o 
   0   4  22        0.01        1.05      1.77 o 
   1   4  22       37.91       35.39      3.70 o 
   2   4  22       15.45       13.07      2.82 o 
   3   4  22        0.73        0.29      2.48 o 
  -3   5  22        0.95        1.57      3.76 o 
  -2   5  22       33.83       36.75      3.21 o 
  -1   5  22        2.69        5.83      2.71 o 
   0   5  22       35.96       38.80      4.02 o 
   1   5  22       22.66       24.20      3.56 o 
   2   5  22       65.18       86.85      6.68 o 
   3   5  22        1.31       -1.77      5.54 o 
  -3   6  22       94.00       97.51     10.99 o 
  -2   6  22       51.29       52.29      3.78 o 
  -1   6  22      103.49      117.48      5.90 o 
   0   6  22       21.20       23.92      7.47 o 
   1   6  22       15.24       15.45      3.06 o 
   2   6  22      108.75      108.86      9.02 o 
   3   6  22       93.06       93.32      8.58 o 
  -3   7  22      194.85      196.95     14.30 o 
  -2   7  22        0.03       -3.26      3.26 o 
  -1   7  22      182.41      185.19     19.24 o 
   0   7  22        0.91        1.58      2.10 o 
   1   7  22       33.04       39.61      4.38 o 
   2   7  22       77.44       79.45      6.39 o 
   3   7  22      169.03      181.88     10.65 o 
  -2   8  22      335.00      264.51     16.90 o 
  -1   8  22        3.04        4.81      4.65 o 
   0   8  22        0.58        2.02      2.23 o 
   1   8  22        1.12        3.39      2.61 o 
   2   8  22        6.28       11.48      6.60 o 
  -2   9  22      152.51      173.16     16.05 o 
  -1   9  22       44.97       48.57      4.56 o 
   0   9  22       14.47       15.15      3.39 o 
   1   9  22        0.01       -1.56      2.40 o 
   2   9  22        9.75       11.98      3.73 o 
  -1  10  22        0.33       -0.32      2.19 o 
   0  10  22       13.74       13.12      3.26 o 
   1  10  22       18.02       16.35      3.84 o 
  -3   1  23        0.00        0.08      2.10 o 
  -2   1  23       15.53       13.42      2.62 o 
  -1   1  23        3.51        4.22      2.11 o 
   0   1  23      105.53       99.84      8.78 o 
   1   1  23       14.63       10.10      2.71 o 
   2   1  23        1.38       -0.71      2.48 o 
   3   1  23      142.13      154.84     17.74 o 
  -3   2  23       49.86       52.65      4.66 o 
  -2   2  23        0.13        4.33      2.32 o 
  -1   2  23       14.95       10.58      3.61 o 
   0   2  23        4.26        5.48      2.18 o 
   1   2  23      122.38      125.47      7.65 o 
   2   2  23       26.65       36.66      5.02 o 
   3   2  23        8.56        7.06      4.98 o 
  -3   3  23      230.68      250.11     19.12 o 
  -2   3  23        6.86        7.28      2.26 o 
  -1   3  23       91.72       93.49     11.23 o 
   0   3  23        1.27        3.30      2.00 o 
   1   3  23       24.52       29.10      3.62 o 
   2   3  23       69.90       68.73     13.33 o 
   3   3  23      152.44      160.13     21.39 o 
  -3   4  23        2.13        5.62      2.23 o 
  -2   4  23      106.74      115.41      9.78 o 
  -1   4  23        0.42        2.30      1.94 o 
   0   4  23       21.06       28.78      3.64 o 
   1   4  23        3.14        6.73      2.88 o 
   2   4  23        7.96        5.74      3.12 o 
  -2   5  23       70.31       78.84      4.66 o 
  -1   5  23       46.95       48.66      4.26 o 
   0   5  23       33.51       41.90      5.46 o 
   1   5  23       18.89       18.35      3.65 o 
   2   5  23      142.24      156.24     24.77 o 
  -2   6  23        0.76        3.02      1.93 o 
  -1   6  23       14.28       13.72      2.70 o 
   0   6  23       34.84       38.45      4.55 o 
   1   6  23       65.58       61.10      6.02 o 
   2   6  23        0.01       -2.10      2.53 o 
  -2   7  23       47.15       43.66      8.10 o 
  -1   7  23        1.81        1.41      2.11 o 
   0   7  23       15.99       14.94      6.02 o 
   1   7  23      132.07      131.77      8.04 o 
  -1   8  23        0.00        0.32      2.15 o 
   0   8  23       79.96       80.40      7.52 o 
   1   8  23       10.83       15.61      3.71 o 
  -2   0  24      191.61      179.35     11.24 o 
  -1   0  24       32.39       30.93      5.89 o 
   0   0  24       17.69       21.58      5.67 o 
   1   0  24       24.06       20.29      5.49 o 
   2   0  24        0.80        1.86      4.22 o 
  -2   1  24       18.45       20.42      3.44 o 
  -1   1  24       74.69       78.70      6.09 o 
   0   1  24       49.39       48.35      9.72 o 
   1   1  24        1.61        1.05      3.79 o 
  -2   2  24       27.65       35.81      8.61 o 
  -1   2  24        1.81        4.24      2.68 o 
   0   2  24       11.89       11.25      3.12 o 
   1   2  24        5.27        7.23      4.97 o 
  -1   3  24       22.38       25.72      6.17 o 
   0   3  24       47.85       56.29      5.56 o 
   1   3  24        1.89        0.55      2.39 o 
  -1   4  24        0.99        0.58      2.33 o 
   0   4  24      195.33      213.15      9.33 o 
   1   4  24        0.00        2.37      3.45 o 
   0   5  24        9.50       10.83      3.10 o 
                                                 
